# Supplementary material for: On English proverb variation from the perspective of linguistic creativity
Source: Front Psychol. 2023 Jul 5;14:1213649. doi: 10.3389/fpsyg.2023.1213649 (PMC10354510; doi:10.3389/fpsyg.2023.1213649)
Supplement: Supplementary file 1 [file Data_Sheet_1.xlsx]

## Sheet: complete form
sentence	pattern	classification
instead ". # There are two sides to every	two sides to every coin	complete form
understandable. But there are 2 sides to every	two sides to every coin	complete form
that there are two sides to every	two sides to every coin	complete form
because there are two sides to every	two sides to every coin	complete form
in. There's two sides to every	two sides to every coin	complete form
benefit, there are two sides to every	two sides to every coin	complete form
. But there are two sides to every	two sides to every coin	complete form
. But there are two sides to every	two sides to every coin	complete form
know, there's two sides to every	two sides to every coin	complete form
increasing. # There are two sides to every	two sides to every coin	complete form
option. There are two sides to the	there are two/both sides to the coin	complete form
poor.) # There's two sides to the	there are two/both sides to the coin	complete form
God. - There's two sides to the	two/both sides to the coin	complete form

## Sheet: canonical use
sentence	pattern	variation type	classification
, then, that a public enterprise is a	a coin with two sides	reduction	canonical use
# A coin has two sides # A common theme	a coin Verb two/both sides	reduction	canonical use
important to remember that just like a	a coin Verb two/both sides	reduction	canonical use
see them as two sides of a	two/both sides of a coin	reduction	canonical use
established as the two sides of a	two/both sides of a coin	reduction	canonical use
debate among lunar 4125674 # Two sides of a	two/both sides of a coin	reduction	canonical use
own. There are many sides to a	many sides of a coin	substitution	canonical use
, that there are always 2 sides of a	there are two/both sides of a coin	addition	canonical use
similar to the two sides of a	two/both sides of a coin	substitution	canonical use
are like the two sides of a	two/both sides of a coin	reduction	canonical use
and Preibus are two sides of a	two/both sides of a coin	reduction	canonical use
turn (which means both sides of a	two/both sides of a coin	substitution	canonical use
like there are two sides to a	there are two/both sides of a coin	substitution	canonical use
and yuri are two sides of a	two/both sides of a coin	substitution	canonical use
people on all respective sides of a	MODsides of a coin	addition	canonical use
mind, you are two sides of a	two/both sides of a coin	substitution	canonical use
them. There're two sides of a	there are two/both sides of a coin	substitution	canonical use
said? There're two sides of a	there are two/both sides of a coin	substitution	canonical use
massive inertia are two sides of a	two/both sides of a coin	substitution	canonical use
learning to spell: Two sides of a	two/both sides of a coin	reduction	canonical use
. It was like two sides of a	like two/both sides of a coin	reduction	canonical use
and morality are two sides of a	two/both sides of a coin	substitution	canonical use
quietude as the two sides of a	two/both sides of a coin	substitution	canonical use
, it's like two sides of a	like two/both sides of a coin	reduction	canonical use
's Day, like two sides of a	like two/both sides of a coin	reduction	canonical use
for them just two sides of a	two/both sides of a coin	reduction	canonical use
able to register both sides of a	two/both sides of a coin	substitution	canonical use
as inseparable as two sides of a	two/both sides of a coin	reduction	canonical use
the same thing, two sides of a	two/both sides of a coin	reduction	canonical use
as separate as two sides of a	two/both sides of a coin	reduction	canonical use
were powerful voices, two sides of a	two/both sides of a coin	reduction	canonical use
are like the two sides of a	two/both sides of a coin	reduction	canonical use
feeling are like two sides of a	like two/both sides of a coin	reduction	canonical use
entities, but the two sides of a	two/both sides of a coin	reduction	canonical use
'll find both sides of this blog	two/both sides of a MOD coin	addition	canonical use
as two sides of the silent comedy	two/both sides of a MOD coin	addition	canonical use
the two sides of the security cooperation	two/both sides of a MOD coin	addition	canonical use
are two sides of the same corrupt	two/both sides of a MOD coin	addition	canonical use
represent different sides of the same corrupt	two/both sides of a MOD coin	addition	canonical use
the Blogosphere Two Sides of the Counseling	two/both sides of a MOD coin	addition	canonical use
on their respective sides of the counseling	two/both sides of a MOD coin	addition	canonical use
be two sides of the same counterfeit	two/both sides of a MOD coin	addition	canonical use
view of both sides of the creation	two/both sides of a MOD coin	addition	canonical use
constitutive, two sides of the same cultural	two/both sides of a MOD coin	addition	canonical use
really two sides of the big data	two/both sides of a MOD coin	addition	canonical use
two very different sides of the Detroit	two/both sides of a MOD coin	addition	canonical use
. Two sides of a counterfeit trillion-dollar	two/both sides of a MOD coin	addition	canonical use
comedy. Two sides of the same dramatic	two/both sides of a MOD coin	addition	canonical use
there are two sides to the economic	two/both sides of a MOD coin	addition	canonical use
been on both sides of the entertainment	two/both sides of a MOD coin	addition	canonical use
flip sides of a new Greater Europe	two/both sides of a MOD coin	addition	canonical use
. Consider the always-helpful clich that every	every coin has two sides	reduction	canonical use
cries of alarm sound convincing. But every	every coin has two sides	reduction	canonical use
d in every single institute. Unfortunately, every	every coin has two sides	reduction	canonical use
there are always two sides to every	two sides to every coin	addition	canonical use
points of view, two sides to every	two sides to every coin	reduction	canonical use
, actually. # Phil -- Right, two sides to every	two sides to every coin	reduction	canonical use
. Grain of salt. Two sides to every	two sides to every coin	reduction	canonical use
interests. # THE SURVIVAL OF THE REGIME # Every	Every coin and almost every story has two sides	reduction	canonical use
Coin always has two sides should also bring	Coin always has two sides	reduction	canonical use
representing two sides of the same extremist	two sides of the same MOD coin	addition	canonical use
two sides of the same Neo-Hindu	two sides of the same MOD coin	addition	canonical use
and Adaptation-Two Sides of an Ideological	two sides of the same MOD coin	addition	canonical use
just the opposite sides of the Islamophile	two sides of the same MOD coin	addition	canonical use
Veronica. Two sides of the same Janus	two sides of the same MOD coin	addition	canonical use
sides of the same very troublesome literary	two sides of the same MOD coin	addition	canonical use
to both sides of the youth literature	two sides of the same MOD coin	addition	canonical use
you're two sides of the mother	two sides of the same MOD coin	addition	canonical use
two sides of the freedom of movement	two sides of the same MOD coin	addition	canonical use
laughter: two sides of the same nonsensical	two sides of the same MOD coin	addition	canonical use
are the two sides of the one	two sides of one coin	substitution	canonical use
they are still two sides of one	two sides of one coin	substitution	canonical use
response to intervention: Two sides of one	two sides of one coin	substitution	canonical use
seem to be two sides of one	two sides of one coin	substitution	canonical use
environmental justice as two sides of one	two sides of one coin	substitution	canonical use
accountability as having two sides on one	two sides of one coin	substitution	canonical use
government have become two sides of one	two sides of one coin	substitution	canonical use
same. We are two sides of one	two sides of one coin	substitution	canonical use
strands in the movement. There is one	two sides of one coin	reduction	canonical use
. It Takes Two Sides to Make One	It Takes Two Sides to Make One coin	reduction	canonical use
, simply two sides of the same pietistic	two sides of the same MOD coin	addition	canonical use
form two sides of the same poetic	two sides of the same MOD coin	addition	canonical use
just two sides of the same polarizing	two sides of the same MOD coin	addition	canonical use
are two sides of the same policy	two sides of the same MOD coin	addition	canonical use
Obama; two sides of the same precious	two sides of the same MOD coin	addition	canonical use
there's two sides to the " problem "	two sides to the MOD coin	addition	canonical use
worked on either side of the proverbial	on either side of the MOD coin	addition	canonical use
(as the two sides of Kant's	two sides of MOD coin	addition	canonical use
two sides of one and the same	two sides of the same coin	substitution	canonical use
. They are two sides of the same	they are two/both sides of the same coin	addition	canonical use
at their own sides of the same	two/both sides of the same coin	addition	canonical use
same way, two sides of the same	two/both sides of the same coin	substitution	canonical use
North/South -- Two Sides of the Same	two/both sides of the same coin	reduction	canonical use
North/South -- Two Sides of the Same	two/both sides of the same coin	reduction	canonical use
. They are two sides of the same	they are two/both sides of the same coin	substitution	canonical use
. Were we two sides of the same	two/both sides of the same coin	substitution	canonical use
Romney are two sides of the same	two/both sides of the same coin	substitution	canonical use
Hawkeye are two sides of the same	two/both sides of the same coin	substitution	canonical use
and content: two sides of the same	two/both sides of the same coin	reduction	canonical use
Anxiety &; Depression, " Two Sides of the Same	two/both sides of the same coin	reduction	canonical use
're probably two sides of the same	two/both sides of the same coin	reduction	canonical use
165083 Emotional Intensity: Two Sides of the Same	two/both sides of the same coin	reduction	canonical use
conservatism are opposite sides of the same	opposite sides of the same coin	reduction	canonical use
' denialism' are opposite sides of the same	opposite sides of the same coin	reduction	canonical use
belief ", the two sides of the same	two/both sides of the same coin	reduction	canonical use
pornography are two sides of the same	two/both sides of the same coin	substitution	canonical use
the two are sides of the same	two/both sides of the same coin	addition	canonical use
if not two sides of the same	two/both sides of the same coin	reduction	canonical use
Congress are two sides of the same	two/both sides of the same coin	substitution	canonical use
they are two sides of the same	two/both sides of the same coin	substitution	canonical use
3209363 Plot &; Subplot -- Two Sides of the Same	two/both sides of the same coin	reduction	canonical use
talking about two sides of the same	two/both sides of the same coin	substitution	canonical use
culture are two sides of the same	two/both sides of the same coin	substitution	canonical use
both right, two sides of the same	two/both sides of the same coin	reduction	canonical use
they are two sides of the same	two/both sides of the same coin	substitution	canonical use
French as two sides of the same	two/both sides of the same coin	reduction	canonical use
Skull &; Bones). Two sides of the same	two/both sides of the same coin	reduction	canonical use
tenacious are two sides of the same	two/both sides of the same coin	substitution	canonical use
system ever -- two sides of the same	two/both sides of the same coin	reduction	canonical use
, they are two sides of the same	two/both sides of the same coin	substitution	canonical use
can be two sides of the same	two/both sides of the same coin	substitution	canonical use
they are two sides of the same	they are two/both sides of the same coin	substitution	canonical use
self esteem; two sides of the same	two/both sides of the same coin	reduction	canonical use
v. Depression: Two Sides Of The Same	two/both sides of the same coin	reduction	canonical use
v. Depression: Two Sides Of The Same	two/both sides of the same coin	reduction	canonical use
and Stoicism... Two Sides of the Same	two/both sides of the same coin	reduction	canonical use
are the two sides of the same	two/both sides of the same coin	substitution	canonical use
use 24X7. Two sides of the same	two/both sides of the same coin	reduction	canonical use
world became two sides of the same	two/both sides of the same coin	reduction	canonical use
ideas as " two sides of the same	two/both sides of the same coin	reduction	canonical use
really are two sides of the same	two/both sides of the same coin	substitution	canonical use
are the two sides of the same	two/both sides of the same coin	substitution	canonical use
ation Cynicism &; Hypocrisy:: 2 Sides of the Same	two/both sides of the same coin	addition	canonical use
hypocrisy are two sides of the same	two/both sides of the same coin	substitution	canonical use
are totally two sides of the same	two/both sides of the same coin	addition	canonical use
separation between two sides of the same	two/both sides of the same coin	reduction	canonical use
Muslims, are two sides of the same	two/both sides of the same coin	substitution	canonical use
should) represent two sides of the same	two/both sides of the same coin	substitution	canonical use
politics were two sides of the same	two/both sides of the same coin	substitution	canonical use
movements are two sides of the same	two/both sides of the same coin	substitution	canonical use
are the two sides of the same	two/both sides of the same coin	substitution	canonical use
than just two sides of the same	two/both sides of the same coin	addition	canonical use
Liberals are two sides of the same	two/both sides of the same coin	substitution	canonical use
really just two sides of the same	two/both sides of the same coin	addition	canonical use
are simply choosing 2 sides of the same	two/both sides of the same coin	addition	canonical use
pleasure are two sides of the same	two/both sides of the same coin	substitution	canonical use
. They are two sides of the same	they are two/both sides of the same coin	substitution	canonical use
. They are two sides of the same	they are two/both sides of the same coin	substitution	canonical use
or foolish. Two sides of the same	two/both sides of the same coin	substitution	canonical use
State are " two sides of the same	two/both sides of the same coin	reduction	canonical use
may be two sides of the same	two/both sides of the same coin	substitution	canonical use
are really two sides of the same	two/both sides of the same coin	addition	canonical use
PRESUMERS as two sides of the same	two/both sides of the same coin	reduction	canonical use
jews are both sides of the same	two/both sides of the same coin	addition	canonical use
seen as two sides of the same	two/both sides of the same coin	reduction	canonical use
Byrds are two sides of the same	two/both sides of the same coin	substitution	canonical use
the relative... two sides of the same	two/both sides of the same coin	reduction	canonical use
both are two sides of the same	two/both sides of the same coin	substitution	canonical use
, it's two sides of the same	two/both sides of the same coin	substitution	canonical use
. They were two sides of the same	two/both sides of the same coin	substitution	canonical use
are just two sides of the same	two/both sides of the same coin	addition	canonical use
they are two sides of the same	two/both sides of the same coin	substitution	canonical use
to be two sides of the same	two/both sides of the same coin	substitution	canonical use
to be two sides of the same	two/both sides of the same coin	substitution	canonical use
to be two sides of the same	two/both sides of the same coin	substitution	canonical use
can be two sides of the same	two/both sides of the same coin	substitution	canonical use
obscene wealth, two sides of the same	two/both sides of the same coin	substitution	canonical use
Tuesday, March 01, 2011 Two sides of the same	two/both sides of the same coin	substitution	canonical use
? Or just two sides of the same	two/both sides of the same coin	addition	canonical use
music were two sides of the same	two/both sides of the same coin	substitution	canonical use
of as two sides of the same	two/both sides of the same coin	reduction	canonical use
policy as two sides of the same	two/both sides of the same coin	reduction	canonical use
and Hunger, Two Sides of the Same	two/both sides of the same coin	reduction	canonical use
are but two sides of the same	two/both sides of the same coin	substitution	canonical use
warming are two sides of the same	two/both sides of the same coin	substitution	canonical use
actually just two sides of the same	two/both sides of the same coin	addition	canonical use
than street criminals. 2 sides of the same	two/both sides of the same coin	substitution	canonical use
and belief two sides of the same	two/both sides of the same coin	substitution	canonical use
claims are two sides of the same	two/both sides of the same coin	substitution	canonical use
, they are two sides of the same	two/both sides of the same coin	substitution	canonical use
counseling are two sides of the same	two/both sides of the same coin	substitution	canonical use
centers) are two sides of the same	two/both sides of the same coin	substitution	canonical use
is another. Two sides of the same	two/both sides of the same coin	substitution	canonical use
: they're two sides of the same	they are two/both sides of the same coin	substitution	canonical use
-sharp -- as two sides of the same	two/both sides of the same coin	reduction	canonical use
they were two sides of the same	two/both sides of the same coin	substitution	canonical use
they were two sides of the same	two/both sides of the same coin	substitution	canonical use
. They are two sides of the same	two/both sides of the same coin	substitution	canonical use
to be two sides of the same	two/both sides of the same coin	substitution	canonical use
are really just 2 sides of the same	two/both sides of the same coin	reduction	canonical use
the West: Two Sides of the Same	two/both sides of the same coin	reduction	canonical use
. More like opposite sides of the same	opposite sides of the same coin	reduction	canonical use
NASA) are two sides of the same	two/both sides of the same coin	substitution	canonical use
hate are two sides of the same	two/both sides of the same coin	reduction	canonical use
teams are two sides of the same	two/both sides of the same coin	reduction	canonical use
described as' two sides of the same	two/both sides of the same coin	reduction	canonical use
Thursday, November 1, 2012 Two Sides of the Same	two/both sides of the same coin	reduction	canonical use
treated as two sides of the same	two/both sides of the same coin	reduction	canonical use
B2C: Two Sides of the Same	two/both sides of the same coin	reduction	canonical use
be the two sides of the same	two/both sides of the same coin	substitution	canonical use
believers occupy both sides of the same	two/both sides of the same coin	reduction	canonical use
. They are two sides of the same	they are two/both sides of the same coin	substitution	canonical use
&; Republicans are two sides of the same	two/both sides of the same coin	substitution	canonical use
two are two sides of the same	two/both sides of the same coin	substitution	canonical use
/against the two sides of this same	two/both sides of the same coin	reduction	canonical use
Main Menu Two Sides of the Same	two/both sides of the same coin	substitution	canonical use
response on " Two Sides of the Same	two/both sides of the same coin	reduction	canonical use
", they are two sides of the same	they are two/both sides of the same coin	substitution	canonical use
? These are two sides of the same	These are two/both sides of the same coin	substitution	canonical use
are but two sides of the same	two/both sides of the same coin	substitution	canonical use
and Grief: Two Sides of the Same	two/both sides of the same coin	reduction	canonical use
sincerity, almost two sides of the same	two/both sides of the same coin	addition	canonical use
independence as two sides of the same	two/both sides of the same coin	reduction	canonical use
justice are two sides of the same	two/both sides of the same coin	substitution	canonical use
peoples are two sides of the same	two/both sides of the same coin	substitution	canonical use
with it. " # Two sides of the same	two/both sides of the same coin	reduction	canonical use
are like two sides of the same	like two/both sides of the same coin	reduction	canonical use
, we're two sides of the same	two/both sides of the same coin	substitution	canonical use
they're two sides of the same	two/both sides of the same coin	substitution	canonical use
consider it two sides of the same	two/both sides of the same coin	reduction	canonical use
and uncertainty; two sides of the same	two/both sides of the same coin	reduction	canonical use
music as two sides of the same	two/both sides of the same coin	reduction	canonical use
fire are two sides of the same	two/both sides of the same coin	substitution	canonical use
incidents are two sides of the same	two/both sides of the same coin	substitution	canonical use
# There are two sides of the same	two/both sides of the same coin	substitution	canonical use
might be two sides of the same	two/both sides of the same coin	substitution	canonical use
these are two sides of the same	two/both sides of the same coin	substitution	canonical use
greatness are two sides of the same	two/both sides of the same coin	substitution	canonical use
situations as two sides of the same	two/both sides of the same coin	substitution	canonical use
really are two sides of the same	two/both sides of the same coin	substitution	canonical use
. The same " two sides of the same	two/both sides of the same coin	reduction	canonical use
\xA1\xB0 two sides of the same	two/both sides of the same coin	substitution	canonical use
Diezel... but two sides of the same	two/both sides of the same coin	substitution	canonical use
RtI: Targeting both sides of the same	two/both sides of the same coin	addition	canonical use
sitter were two sides of the same	two/both sides of the same coin	substitution	canonical use
for learning: Two sides of the same	two/both sides of the same coin	substitution	canonical use
Olbermann were two sides of the same	two/both sides of the same coin	substitution	canonical use
guilt are two sides of the same	two/both sides of the same coin	substitution	canonical use
sometimes both are sides of the same	sides of the same coin	addition	canonical use
together, as two sides of the same	two/both sides of the same coin	reduction	canonical use
sovereignty are two sides of the same	two/both sides of the same coin	substitution	canonical use
acceptable are two sides of the same	two/both sides of the same coin	substitution	canonical use
bank account. Two sides of the same	two/both sides of the same coin	reduction	canonical use
seems like two sides of the same	two/both sides of the same coin	reduction	canonical use
play are two sides of the same	two/both sides of the same coin	substitution	canonical use
reconciliation were two sides of the same	two/both sides of the same coin	substitution	canonical use
despotism " are two sides of the same	two/both sides of the same coin	substitution	canonical use
discipline gap: Two sides of the same	two/both sides of the same coin	reduction	canonical use
. It's two sides of the same	two/both sides of the same coin	substitution	canonical use
I are two sides of the same	two/both sides of the same coin	substitution	canonical use
together, like two sides of the same	like two/both sides of the same coin	reduction	canonical use
Obama are two sides of the same	two/both sides of the same coin	substitution	canonical use
government stance (two sides of the same	two/both sides of the same coin	substitution	canonical use
and reality two sides of the same	two/both sides of the same coin	substitution	canonical use
evidence...... we're 2 sides of the same	two/both sides of the same coin	reduction	canonical use
different and yet 2 sides of the same	two/both sides of the same coin	substitution	canonical use
communism were two sides of the same	two/both sides of the same coin	substitution	canonical use
, are really two sides of the same	two/both sides of the same coin	addition	canonical use
may be two sides of the same	two/both sides of the same coin	substitution	canonical use
de Clippel, Two Sides of the Same	two/both sides of the same coin	reduction	canonical use
and alerts. Two sides of the same	two/both sides of the same coin	reduction	canonical use
function as two sides of the same	two/both sides of the same coin	reduction	canonical use
are like two sides of the same	two/both sides of the same coin	reduction	canonical use
porcelain doll. Flip sides of the same	flip sides of the same coin	reduction	canonical use
we're two sides of the same	two/both sides of the same coin	substitution	canonical use
gratitude become two sides of the same	two/both sides of the same coin	reduction	canonical use
Republican nannies. Two sides of the same	two/both sides of the same coin	reduction	canonical use
risk are two sides of the same	two/both sides of the same coin	substitution	canonical use
. # " These are two sides of the same	two/both sides of the same coin	substitution	canonical use
news are two sides of the same	two/both sides of the same coin	substitution	canonical use
-exist as two sides of the same	two/both sides of the same coin	reduction	canonical use
feelings became two sides of the same	two/both sides of the same coin	reduction	canonical use
you were two sides of the same	two/both sides of the same coin	substitution	canonical use
I are two sides of the same	two/both sides of the same coin	substitution	canonical use
humor being flip sides of the same	flip sides of the same coin	reduction	canonical use
observations reflect two sides of the same	two/both sides of the same coin	substitution	canonical use
capitalism are two sides of the same	two/both sides of the same coin	substitution	canonical use
litigation are two sides of the same	two/both sides of the same coin	substitution	canonical use
have become two sides of the same	two/both sides of the same coin	reduction	canonical use
phenomena as two sides of the same	two/both sides of the same coin	reduction	canonical use
" humanist " as two sides of the same	two/both sides of the same coin	reduction	canonical use
allowing hate. Two sides of the same	two/both sides of the same coin	reduction	canonical use
are just two sides of the same	two/both sides of the same coin	addition	canonical use
forces - are two sides of the same	two/both sides of the same coin	substitution	canonical use
you're two sides of the same	two/both sides of the same coin	substitution	canonical use
like watching two sides of the same	two/both sides of the same coin	reduction	canonical use
, conservative Republican. Two sides of the same	two/both sides of the same coin	reduction	canonical use
get madness. Two sides of the same	two/both sides of the same coin	reduction	canonical use
we're two sides of the same	two/both sides of the same coin	substitution	canonical use
may be two sides of the same	two/both sides of the same coin	substitution	canonical use
, you know? Two sides of the same	two/both sides of the same coin	substitution	canonical use
, we're two sides of the same	two/both sides of the same coin	substitution	canonical use
, they are two sides of the same	two/both sides of the same coin	substitution	canonical use
and endings (two sides of the same	two/both sides of the same coin	substitution	canonical use
and vocation two sides of the same	two/both sides of the same coin	substitution	canonical use
but also two sides of the same	two/both sides of the same coin	substitution	canonical use
it's two sides of the same	two/both sides of the same coin	substitution	canonical use
) are really two sides of the same	two/both sides of the same coin	addition	canonical use
instead are two sides of the same	two/both sides of the same coin	substitution	canonical use
: They're two sides of the same	two/both sides of the same coin	substitution	canonical use
they're two sides of the same	two/both sides of the same coin	substitution	canonical use
correction are two sides of the same	two/both sides of the same coin	substitution	canonical use
.sandlerhudson.com. # " Two Sides of the Same	two/both sides of the same coin	reduction	canonical use
and voyeurism -- two sides of the same	two/both sides of the same coin	reduction	canonical use
cleanliness are two sides of the same	two/both sides of the same coin	substitution	canonical use
or even two sides of the same	two/both sides of the same coin	addition	canonical use
development are two sides of the same	two/both sides of the same coin	substitution	canonical use
seem like two sides of the same	like two/both sides of the same coin	reduction	canonical use
. PHILLIPS: (Voiceover) Two sides of the same	two/both sides of the same coin	reduction	canonical use
grief are two sides of the same	two/both sides of the same coin	substitution	canonical use
put it, " two sides of the same	two/both sides of the same coin	reduction	canonical use
. They're two sides of the same	two/both sides of the same coin	substitution	canonical use
are actually two sides of the same	two/both sides of the same coin	addition	canonical use
are really two sides of the same	two/both sides of the same coin	addition	canonical use
, might be two sides of the same	two/both sides of the same coin	substitution	canonical use
phenomenon, the two sides of the same	two/both sides of the same coin	reduction	canonical use
are really two sides of the same	two/both sides of the same coin	addition	canonical use
health were two sides of the same	two/both sides of the same coin	substitution	canonical use
and protesters are 2 sides of the same	two/both sides of the same coin	substitution	canonical use
concepts as two sides of the same	two/both sides of the same coin	reduction	canonical use
? " are actually two sides of the same	two/both sides of the same coin	addition	canonical use
detachment are two sides of the same	two/both sides of the same coin	substitution	canonical use
immigration are two sides of the same	two/both sides of the same coin	addition	canonical use
" Mexicanness " as two sides of the same	two/both sides of the same coin	reduction	canonical use
I are two sides of the same	two/both sides of the same coin	substitution	canonical use
just like two sides of the same	like two/both sides of the same coin	reduction	canonical use
a way, two sides of the same	two/both sides of the same coin	substitution	canonical use
, but rather two sides of the same	two/both sides of the same coin	addition	canonical use
are only different sides of the same	different sides of the same coin	reduction	canonical use
, they are two sides of the same	two/both sides of the same coin	substitution	canonical use
are really two sides of the same	two/both sides of the same coin	addition	canonical use
are like two sides of the same	like two/both sides of the same coin	reduction	canonical use
well be two sides of the same	two/both sides of the same coin	substitution	canonical use
routinely show two sides of the same	two/both sides of the same coin	substitution	canonical use
peoples were two sides of the same	two/both sides of the same coin	substitution	canonical use
sophistication are two sides of the same	two/both sides of the same coin	substitution	canonical use
are really two sides of the same	two/both sides of the same coin	addition	canonical use
than the two sides of the same	two/both sides of the same coin	substitution	canonical use
, but rather two sides of the same	two/both sides of the same coin	addition	canonical use
less than two sides of the same	two/both sides of the same coin	substitution	canonical use
are like two sides of the same	like two/both sides of the same coin	reduction	canonical use
ourselves are two sides of the same	two/both sides of the same coin	substitution	canonical use
bad are two sides of the same	two/both sides of the same coin	substitution	canonical use
that identify two sides of the same	two/both sides of the same coin	substitution	canonical use
they are two sides of the same	two/both sides of the same coin	substitution	canonical use
politics were two sides of the same	two/both sides of the same coin	substitution	canonical use
as being two sides of the same	two/both sides of the same coin	substitution	canonical use
complementary activities -- two sides of the same	two/both sides of the same coin	reduction	canonical use
policies were two sides of the same	two/both sides of the same coin	reduction	canonical use
. # These are two sides of the same	two/both sides of the same coin	substitution	canonical use
related as two sides of the same	two/both sides of the same coin	reduction	canonical use
it are two sides of the same	two/both sides of the same coin	substitution	canonical use
paths. Wallace: Opposite sides of the same	opposite sides of the same coin	reduction	canonical use
and cigarettes, two sides of the same	two/both sides of the same coin	reduction	canonical use
kicking herself. Two sides of the same	two/both sides of the same coin	reduction	canonical use
to be two sides of the same	two/both sides of the same coin	substitution	canonical use
should be two sides of the same	two/both sides of the same coin	substitution	canonical use
fact the two sides of the same	two/both sides of the same coin	substitution	canonical use
trust are both sides of the same	two/both sides of the same coin	reduction	canonical use
, are simply two sides of the same	two/both sides of the same coin	addition	canonical use
dialectic are two sides of the same	two/both sides of the same coin	substitution	canonical use
were joined; two sides of the same	two/both sides of the same coin	reduction	canonical use
. They are two sides of the same	two/both sides of the same coin	substitution	canonical use
knew, were two sides of the same	two/both sides of the same coin	substitution	canonical use
seem like two sides of the same	like two/both sides of the same coin	reduction	canonical use
religious fanaticism as sides of the same	sides of the same coin	reduction	canonical use
learning are two sides of the same	two/both sides of the same coin	reduction	canonical use
and cigarettes, two sides of the same	two/both sides of the same coin	reduction	canonical use
being two sides of roughly the same	two/both sides of the same coin	addition	canonical use
what, " " who cares, two sides of same	two/both sides of the same coin	reduction	canonical use
sales are connected, two sides of same	two/both sides of the same coin	reduction	canonical use
actually two sides of the very same	two/both sides of the same coin	reduction	canonical use
. They're two sides to the same	two/both sides to the same coin	addition	canonical use
are they two sides to the same	two/both sides to the same coin	substitution	canonical use
is merely two sides to the same	two sides to the same coin	reduction	canonical use
. They are two sides to the same	two sides to the same coin	addition	canonical use
they're two sides to the same	two/both sides to the same coin	addition	canonical use
, these our two faces to the same	two faces to the same coin	substitution	canonical use
are merely opposite sides of the scientific	opposite sides of the MOD coin	addition	canonical use
like the two sides of a single	like two sides to the MOD coin	reduction	canonical use
envisioned as two sides of one spiritual	two sides to the MOD coin	reduction	canonical use
houses....... Two sides of the same statist	two sides to the MOD coin	addition	canonical use
simply opposite sides of the same stereotyped	opposite sides of the MOD coin	addition	canonical use
me, the two sides of a strange	two sides to the MOD coin	addition	canonical use
there are two sides to the strategic	two sides to the MOD coin	addition	canonical use
looks at both sides of that tax	two sides to the MOD coin	addition	canonical use
have worked on both sides of that	two/both sides of that coin	reduction	canonical use
. So there are two sides to that	there are two/both sides of that coin	substitution	canonical use
, and we face both sides of that	two/both sides of that coin	reduction	canonical use
making progress on both sides of that	two/both sides of that coin	reduction	canonical use
out. There are two sides to that	there are two/both sides of that coin	substitution	canonical use
tie. " There's two sides to that	two/both sides of that coin	substitution	canonical use
sides of the same coin, and the	two sides to the same coin	substitution	canonical use
sides of the same coin, and the	two sides to the same coin	substitution	canonical use
sides of the same coin, and the	two sides to the same coin	substitution	canonical use
sides of the same coin, and the	two sides to the same coin	substitution	canonical use
. # There are definitely two sides to the	MOD two/both sides of the coin	addition	canonical use
women, they get both sides of the	two/both sides of the coin	reduction	canonical use
know there are two sides of the	two/both sides of the coin	substitution	canonical use
, there are always two sides to the	MOD two/both sides of the coin	addition	canonical use
exceedingly tough on both sides of the	two/both sides of the coin	reduction	canonical use
narrative of the two sides of the	two/both sides of the coin	reduction	canonical use
. God bless you. " Both sides of the	two/both sides of the coin	reduction	canonical use
. Blood oozed around the sides of the	two/both sides of the coin	reduction	canonical use
his influence on both sides of the	two/both sides of the coin	reduction	canonical use
... you still need both sides of the	two/both sides of the coin	reduction	canonical use
the two very conflicting sides of the	two/both MOD sides of the coin	addition	canonical use
women. You have both sides of the	two/both sides of the coin	reduction	canonical use
- there are always two sides of the	MOD two/both sides of the coin	reduction	canonical use
, timely. I see both sides of the	two/both sides of the coin	reduction	canonical use
. She understands, acutely, both sides of the	two/both sides of the coin	reduction	canonical use
of each. Two distinct sides of the	two/both sides of the coin	addition	canonical use
of them "? Like two sides of the	like two/both sides of the coin	reduction	canonical use
by those from both sides of the	two/both sides of the coin	substitution	canonical use
. And that means two sides of the	two/both sides of the coin	reduction	canonical use
article that visited both sides of the	two/both sides of the coin	substitution	canonical use
and sorrow, the two sides of the	two/both sides of the coin	substitution	canonical use
're making with two sides to the	two/both sides of the coin	reduction	canonical use
information to misrepresent both sides of the	two/both sides of the coin	substitution	canonical use
, after being on both sides of the	two/both sides of the coin	substitution	canonical use
you have got both sides of the	two/both sides of the coin	substitution	canonical use
jaunty patter song " Both Sides of the	two/both sides of the coin	substitution	canonical use
Scripps to play both sides of the	two/both sides of the coin	substitution	canonical use
saying! Yes on BOTH sides of the	two/both sides of the coin	substitution	canonical use
management. There are two sides of the	two/both sides of the coin	substitution	canonical use
has wonderfully shown both sides of the	two/both sides of the coin	substitution	canonical use
having been on both sides of the	two/both sides of the coin	substitution	canonical use
so have seen both sides of the	two/both sides of the coin	substitution	canonical use
are just on different sides of the	different sides of the coin	reduction	canonical use
wrong today -- on both sides of the	two/both sides of the coin	reduction	canonical use
want to hear both sides of the	Verb two/both sides of the coin	reduction	canonical use
to present the two sides of the	Verb two/both sides of the coin	reduction	canonical use
to see the two sides of the	Verb two/both sides of the coin	reduction	canonical use
real problem (on both sides of the	two/both sides of the coin	reduction	canonical use
genuine $$holes on both sides of the	two/both sides of the coin	reduction	canonical use
" that protrudes on both sides of the	two/both sides of the coin	reduction	canonical use
groups should provide both sides of the	Verb two/both sides of the coin	reduction	canonical use
with doctors on both sides of the	two/both sides of the coin	reduction	canonical use
the globe on both sides of the	two/both sides of the coin	reduction	canonical use
that's for both sides of the	two/both sides of the coin	reduction	canonical use
guessing the other. # The sides of the	two/both sides of the coin	reduction	canonical use
different picture on both sides of the	two/both sides of the coin	substitution	canonical use
create digital art. Both sides of the	two/both sides of the coin	reduction	canonical use
same way on both sides of the	two/both sides of the coin	reduction	canonical use
I've experienced both sides of the	two/both sides of the coin	reduction	canonical use
. So you got both sides of the	two/both sides of the coin	reduction	canonical use
let's discuss both sides of the	two/both sides of the coin	reduction	canonical use
know there are two sides of the	there are two/both sides of the coin	substitution	canonical use
Party, Murdoch played both sides of the	Verb two/both sides of the coin	reduction	canonical use
because I had both sides of the	two/both sides of the coin	reduction	canonical use
seem interchangeable states, flip sides of the	flip sides of the coin	reduction	canonical use
there you have two sides of the	two/both sides of the coin	addition	canonical use
know, pretty much both sides of the	two/both sides of the coin	reduction	canonical use
very useful to both sides of the	two/both sides of the coin	reduction	canonical use
it happens on both sides of the	two/both sides of the coin	reduction	canonical use
way. I create two sides of the	two/both sides of the coin	reduction	canonical use
are also the two sides of the	two/both sides of the coin	reduction	canonical use
example of the two sides of the	two/both sides of the coin	reduction	canonical use
orementioned problem illustrates two sides of the	two/both sides of the coin	reduction	canonical use
a, sort of, two sides of the	two/both sides of the coin	reduction	canonical use
enough to handle both sides of the	two/both sides of the coin	reduction	canonical use
, you've got both sides of the	two/both sides of the coin	reduction	canonical use
I think of both sides of the	two/both sides of the coin	reduction	canonical use
Flowers looks at both sides of the	two/both sides of the coin	reduction	canonical use
pull of the two sides of the	two/both sides of the coin	reduction	canonical use
? There is at least 2 sides to this	two/both sides of this coin	addition	canonical use
have been on both sides of this	two/both sides of this coin	reduction	canonical use
men. " There are two sides to this	two/both sides to this coin	substitution	canonical use
you provide amnesty? Two sides though this	two/both sides of this coin	reduction	canonical use
.... # Airborne71 # There are two sides of this	two/both sides of this coin	substitution	canonical use
to be on both sides of this	two/both sides of this coin	reduction	canonical use
can fully grasp both sides of this	two/both sides of this coin	reduction	canonical use
alive again. # Put both sides of this	two/both sides of this coin	reduction	canonical use
that there are two sides to this	there are two/both sides to this coin	substitution	canonical use
full 162. " # There are two sides to this	there are two/both sides to this coin	substitution	canonical use
meetings, describes the two sides of this	two/both sides of this coin	reduction	canonical use
Perloff definitely sees both sides of this	two/both sides of this coin	reduction	canonical use
. Again, there are two sides to this	there are two/both sides to this coin	substitution	canonical use
's work accept both sides of this	two/both sides of this coin	reduction	canonical use
. So there are two sides to this	two/both sides to this coin	substitution	canonical use
being two sides of the same	two/both sides of the same coin	substitution	canonical use
sides of the same coin, and the	two/both sides of the same coin	substitution	canonical use

## Sheet: non-canonical use
sentence	pattern	variation type	classification
educators as but one side of a	one side of a/the/ this coin	substitution	non-canonical use
a sing. verb) The side of a	The side of a coin	substitution	non-canonical use
each of those the side of a	the side of a coin	substitution	non-canonical use
is merely the other side of a	the other side of a coin	substitution	non-canonical use
detailed above represent one side of a	one side of a/the/ this coin	substitution	non-canonical use
, is but one side of the aquaculture	one side of the MOD coin	addition	non-canonical use
one side of the same muslim/arab	one side of the MOD coin	addition	non-canonical use
with one side of the muslim/arab	one side of the MOD coin	addition	non-canonical use
opposite side of the union's bargaining	opposite side of the MOD coin	addition	non-canonical use
the other side of the " American Beauty "	the other side of the MOD coin	addition	non-canonical use
are the other side of the blessing	the other side of the MOD coin	addition	non-canonical use
absurd. # The flip side of the China	flip side of the MOD coin	addition	non-canonical use
on the other side of this/that/the coin	on the other side of this/that/the coin	reduction	non-canonical use
on the other side of this/that/the coin	on the other side of this/that/the coin	reduction	non-canonical use
on the other side of this/that/the coin	on the other side of this/that/the coin	reduction	non-canonical use
the other side of the (sub) consciousness	the other side of the MOD coin	addition	non-canonical use
are the flip side of the cookie	flip side of the MOD coin	addition	non-canonical use
counseling. But each side of the counseling	each side of the MOD coin	addition	non-canonical use
is the flip side of the cultural	flip side of the MOD coin	addition	non-canonical use
flip side of the health and disease	flip side of the MOD coin	addition	non-canonical use
forget the other side of this dubious	the other side of this/the/that MOD coin	addition	non-canonical use
on the other side of the economy	on the other side of this/that/the MOD coin	reduction	non-canonical use
the flip side of a profoundly ethical	flip side of a MOD coin	addition	non-canonical use
d in every single institute. Unfortunately, every	every coin has two side	reduction	non-canonical use
of checking the other side of every	the other side of MOD coin	reduction	non-canonical use
naysayers see another side of the experimental	another side of the MOD coin	addition	non-canonical use
answer on either side of the fracking	either side of the MOD coin	addition	non-canonical use
, the expression side of the intellectual freedom	side of the MOD coin	addition	non-canonical use
the opposite side of the same generational	opposite side of the same MOD coin	addition	non-canonical use
for the other side of the gold	the other side of this/the/that MOD coin	addition	non-canonical use
on the other side of the gospel	on the other side of this/that/the MOD coin	reduction	non-canonical use
represents the other side of the Hedges	the other side of this/the/that MOD coin	addition	non-canonical use
the other side of the Willie Horton	the other side of this/the/that MOD coin	addition	non-canonical use
is only one side of the illness	one side of the MOD coin	addition	non-canonical use
into the other side of the immortalist	the other side of this/the/that MOD coin	addition	non-canonical use
is the other side of the international	the other side of this/the/that MOD coin	addition	non-canonical use
other side of the trade and investment	other side of the MOD coin	addition	non-canonical use
at the other side of the justice	the other side of this/the/that MOD coin	addition	non-canonical use
behavior. The opposite side of the leadership	opposite side of the MOD coin	addition	non-canonical use
. # On the other side of the mission	on the other side of this/that/the MOD coin	reduction	non-canonical use
of education is the other side of	the other side of coin	substitution	non-canonical use
territories NOVAK On the other side of	on the other side of coin	reduction	non-canonical use
the other side of Joe's optimistic	the other side of MOD coin	addition	non-canonical use
's the other side of that 1080p	the other side of this/the/that MOD coin	addition	non-canonical use
is the obverse side of the participation	the MOD side of the MOD coin	addition	non-canonical use
wrong. The flip side of this particular	flip side of this/that MOD coin	addition	non-canonical use
. # And the other side of that particular	flip side of this/that MOD coin	addition	non-canonical use
's the other side of that particular	flip side of this/that MOD coin	addition	non-canonical use
gearing. The flip side of the performance	flip side of the MOD coin	addition	non-canonical use
simply one side of the pulsar-planet	one side of the MOD coin	addition	non-canonical use
is the flip side of that political	flip side of this/that MOD coin	addition	non-canonical use
. # On the other side of the political	on the other side of this/that/the MOD coin	reduction	non-canonical use
issue. The other side of the Powershell	the other side of the MOD coin	addition	non-canonical use
choosing either side of the same Presidential	either side of the same MOD coin	addition	non-canonical use
. " # On the other side of the proverbial	on the other side of this/that/the MOD coin	reduction	non-canonical use
worked on either side of the proverbial	on either side of the MOD coin	addition	non-canonical use
. # On the flip side of this ridiculous	on the MOD side of this/that/the MOD coin	addition	non-canonical use
, the extreme other side of life's	the MOD other side of MOD coin	addition	non-canonical use
other side of the ruling class's	other side of the MOD coin	addition	non-canonical use
the other side of Two-Face's	the other side of MOD coin	addition	non-canonical use
till our side hurt but that same	the same coin	substitution	non-canonical use
like the opposite side of the same	opposite side of the same coin	addition	non-canonical use
as the other side of the same	the other side of this/that/the same coin	substitution	non-canonical use
. They're flip side of the same	flip side of the same coin	addition	non-canonical use
is the other side of the same	the other side of this/that/the same coin	substitution	non-canonical use
-fascism ", the same side of the same	the same side of the same coin	addition	non-canonical use
is the negative side of this same	the MOD side of this same coin	addition	non-canonical use
is the other side of the same	the side of the same coin	substitution	non-canonical use
make one. Flip side of the same	flip side of the same coin	addition	non-canonical use
make one. Flip side of the same	flip side of the same coin	addition	non-canonical use
.) # On the other side of the same	on the other side of the same coin	reduction	non-canonical use
legs!!! The other side of the same	the other side of this./the/that same coin	substitution	non-canonical use
, or the other side of the same	the other siade of the same coin	substitution	non-canonical use
process, the other side of the same	the other side of this/that/the same coin	substitution	non-canonical use
just the other side of the same	the other side of this/that/the same coin	substitution	non-canonical use
to see which side of the same	side of the same coin	reduction	non-canonical use
process, the other side of the same	the other side of this./the/that same coin	substitution	non-canonical use
on the evil side of the same	on the MOD side of the same coin	addition	non-canonical use
AWESOME. " The other side of this same	the other side of this/that/the same coin	substitution	non-canonical use
's a different side of the same	different side of the same coin	addition	non-canonical use
actually the reverse side of the same	reverse side of the same coin	addition	non-canonical use
coterminous, the reverse side of the same	reverse side of the same coin	addition	non-canonical use
attribute, the other side of the same	the other side of this/that/the same coin	substitution	non-canonical use
are the other side of that same	the other side of this/that/the same coin	substitution	non-canonical use
. # For the other side of the same	on other side of the same coin	substitution	non-canonical use
is a flip side to this same	flip side to this same coin	addition	non-canonical use
and we've had a one-sided	a MOD coin	addition	non-canonical use
is like looking at a two sided	a MOD coin	addition	non-canonical use
Other Side Of The Gold And Silver	other side of the MOD coin	addition	non-canonical use
are the other side of the success	other side of the MOD coin	addition	non-canonical use
merely the other side of the susceptibility	other side of the MOD coin	addition	non-canonical use
side of the coin -- -and when that	side of the coin	reduction	non-canonical use
-- or the opposite side of that -- that	opposite side of that/this/the coin	addition	non-canonical use
-enabled gizmos... The flip side of that	flip side of this/that/the coin	addition	non-canonical use
here's the flip side of that	flip side of this/that/the coin	addition	non-canonical use
, there is the other side of that	the other side of that coin	substitution	non-canonical use
overnight. On the other side of that	other side of that/the/this coin	reduction	non-canonical use
not experienced the other side of that	the other side of this/that/the coin	substitution	non-canonical use
and connection, the other side of that	the other side of this/that/the coin	substitution	non-canonical use
to explore the flip side of that	flip side of this/that/the coin	addition	non-canonical use
's benefit the opposite side of that	opposite side of this/that/the coin	addition	non-canonical use
that, because the flip side of that	flip side of this/that/the coin	addition	non-canonical use
thought. On the other side of that	on the other side of this/that/the coin	reduction	non-canonical use
of course the other side of that	on the other side of this/that/the coin	substitution	non-canonical use
" but on the flip side of that	on the MOD side of this/that/the MOD coin	addition	non-canonical use
boy. # On the opposite side of that	on the MOD side of this/that/the MOD coin	reduction	non-canonical use
. Dwarf Fortress is one side of that	one side of that/the/this coin	substitution	non-canonical use
. But on the other side of that	on the other side of this/that/the coin	reduction	non-canonical use
comes... On the other side of that	on the other side of this/that/the coin	reduction	non-canonical use
11 GB available.) # The other side of that	the other side of this/that/the coin	substitution	non-canonical use
.?? But on the flip side of that	on the MOD side of this/that/the MOD coin	addition	non-canonical use
game. On the other side of that	on the other side of this/that/the coin	reduction	non-canonical use
one. On the flip side of that	on the MOD side of this/that/the MOD coin	addition	non-canonical use
be on the other side of that	on the other side of this/that MOD coin	reduction	non-canonical use
that. On the flip side of that	on the MOD side of the coin	addition	non-canonical use
what about the reverse side of that	the MOD side of that coin	addition	non-canonical use
damned tragedy. # The flip side of that	flip side of that coin	addition	non-canonical use
in it? " # The opposite side of that	opposite side of this/that/the coin	addition	non-canonical use
or something. " # The other side of that	the other side of this/that/the coin	substitution	non-canonical use
think to the other side of that	the other side of this/that/the coin	substitution	non-canonical use
much that the flip side of that	flip side of this/that/the coin	addition	non-canonical use
a bully. The other side of that	the other side of this/that/the coin	substitution	non-canonical use
in Moscow. " The other side of that	the other side of this/that/the coin	substitution	non-canonical use
along. But the other side of that	the other side of this/that/the coin	substitution	non-canonical use
know, to -- that other side of that	the other side of this/that/the coin	substitution	non-canonical use
's more than one side to that	one side to that coin	substitution	non-canonical use
sounds lousy, right? Other side of that	other side of that/the/this coin	substitution	non-canonical use
Camm, but the other side of that	the other side of this/that/the coin	substitution	non-canonical use
media. But the other side of that	the other side of this/that/the coin	substitution	non-canonical use
a solution. # The other side of that	the other side of this/that/the coin	substitution	non-canonical use
lower taxes. The other side of that	the other side of this/that/the coin	substitution	non-canonical use
. There's a flip side to that	flip side to that coin	addition	non-canonical use
. Cavett: But the other side of that	the other side of SOH coin	substitution	non-canonical use
, give us the flip side of that	flip side of this/that/the coin	addition	non-canonical use
as debate. # The flip side of that	flip side of this/that/the coin	addition	non-canonical use
earthquakes. And the flip side of that	flip side of this/that/the coin	addition	non-canonical use
vote. On the other side of that	on the other side of this/that/the coin	reduction	non-canonical use
3501 unconstitutional. But the other side of that	the other side of this/that/the coin	substitution	non-canonical use
comfortable. And the opposite side of that	opposite side of this/that/the coin	addition	non-canonical use
, " he says. " The flip side of that	flip side of this/that/the coin	addition	non-canonical use
consumer products. The other side of that	the other side of this/that/the coin	substitution	non-canonical use
not. But the other side of that	the other side of this/that/the coin	substitution	non-canonical use
trouble seeing the other side of that	the other side of this/that/the coin	substitution	non-canonical use
sounds lousy, right? Other side of that	other side of that/the/this coin	substitution	non-canonical use
# There's a flip side to that	a flip side to that coin	addition	non-canonical use
something. # " On the other side of that	on the other side of this/that/the coin	reduction	non-canonical use
a nut. The other side of that	the other side of this/that/the coin	substitution	non-canonical use
joke on the other side of that	on the other side of this/that/the coin	reduction	non-canonical use
, there is the opposite side of that	opposite side of this/that/the coin	addition	non-canonical use
's get the other side of that	the other side of this/that/the coin	substitution	non-canonical use
are here representing another side of that	another side of the coin	substitution	non-canonical use
how, on the other side of that	on the other side of this/that/the coin	reduction	non-canonical use
do instead? " Nordbo smiled afresh, warmly. " The	The coin has a bright side.	addition	non-canonical use
an opposite side - an opposite of the	opposite of the coin	reduction	non-canonical use
any capacity.) # The other side to the 2012	the other side to coin	addition	non-canonical use
on the other side of the	on the other side of this/that/the coin	reduction	non-canonical use
is on the other side of the	on the other side of this/that/the MOD coin	reduction	non-canonical use
not address the other side of the	Verb other side of the coin	substitution	non-canonical use
side or the tails side of the	Verb side of the coin	addition	non-canonical use
other side of the side of the	this/that/the side of the coin	substitution	non-canonical use
iPod. # On the other side of the	on the other side of this/that/the coin	reduction	non-canonical use
paradise Menu The flip side of the	flip side of this/that/the coin	addition	non-canonical use
there is a flip side to the	flip side to the coin	addition	non-canonical use
partisan -- on the other side of the	on the other side of this/that/the coin	reduction	non-canonical use
is also the flip side of the	flip side of this/that/the coin	addition	non-canonical use
is neglects the other side of the	the other side of this/that/the coin	reduction	non-canonical use
, along with the other side of the	the other side of this/that/the coin	reduction	non-canonical use
memorable. # On the other side of the	on the other side of this/that/the coin	reduction	non-canonical use
idea. # On the flip side of the	on the MOD side of the coin	addition	non-canonical use
Widely Publicized # The other side of the	the other side of this/that/the coin	substitution	non-canonical use
envisioning. On the other side of the	on the other side of this/that/the coin	reduction	non-canonical use
at best on this side of the	on this side of the coin	reduction	non-canonical use
Washington Establishment. The other side of the	the other side of this/that/the coin	substitution	non-canonical use
, I see the other side of the	the other side of this/that/the coin	reduction	non-canonical use
is on the other side of the	on the other side of MOD coin	reduction	non-canonical use
is on the other side of the	the other side of MOD coin	reduction	non-canonical use
, I see the other side of the	the other side of this/that/the coin	reduction	non-canonical use
stories from the other side of the	the other side of this/that/the coin	reduction	non-canonical use
improvement. On the same side of the	on the same side of the coin	addition	non-canonical use
, there's Adam's side of the	MOD side of the coin	addition	non-canonical use
mention a somewhat reverse side of the	reverse side of the coin	addition	non-canonical use
is also the other side of the	the other side of this/that/the coin	reduction	non-canonical use
Islands. On the other side of the	on the other side of coin	reduction	non-canonical use
OK. On the other side of the	on the other side of this/that/the coin	reduction	non-canonical use
and company. # The other side of the	the other side of this/that/the coin	substitution	non-canonical use
care. On the other side of the	on the other side of this/that/the coin	reduction	non-canonical use
there is the other side of the	the other side of this/that/the coin	reduction	non-canonical use
ability to check your side of the	side of the coin	reduction	non-canonical use
but, on the other side of the	on the other side of this/that/the coin	reduction	non-canonical use
us to show another side of the	another side of the coin	substitution	non-canonical use
and reported. " # The other side of the	the other side of this/that/the coin	substitution	non-canonical use
for some reason. Flip side of the	flip side of this/that/the coin	addition	non-canonical use
fees -- and the other side of the	the other side of this/that/the coin	substitution	non-canonical use
wide on the other side of the	on the other side of this/that/the coin	reduction	non-canonical use
ya. Except the other side of the	the other side of this/that/the coin	substitution	non-canonical use
be done. The other side of the	the other side of this/that/the coin	substitution	non-canonical use
mind on the other side of the	on the other side of this/that/the coin	reduction	non-canonical use
list. # On the other side of the	on the other side of this/that/the coin	reduction	non-canonical use
, and authoritarian. The other side of the	the other side of this/that/the coin	substitution	non-canonical use
underplays slightly the other side of the	the other side of this/that/the coin	substitution	non-canonical use
focusing on only one side of the	one side of the coin	substitution	non-canonical use
created. # On the flip side of the	on the MOD side of the coin	addition	non-canonical use
have). # On the third side of the	on the MOD side of the coin	addition	non-canonical use
markets. On the other side of the	on the other side of this/that/the coin	reduction	non-canonical use
. However, on the other side of the	on the side of the coin	reduction	non-canonical use
-- that's the other side of the	the other side of this/that/the coin	substitution	non-canonical use
position. # On the other side of the	on the other side of this/that/the coin	reduction	non-canonical use
. # Of course, the other side of the	the other side of this/that/the coin	substitution	non-canonical use
not blind the other side of the	the other side of this/that/the coin	reduction	non-canonical use
. # Here? s the other side of the	the other side of this/that/the coin	reduction	non-canonical use
? # Capitalism is only one side of the	one side of the coin	substitution	non-canonical use
said before. # The other side of the	the other side of this/that/the coin	substitution	non-canonical use
. # And on the other side of the	on the other side of this/that/the coin	reduction	non-canonical use
coming from the Democratic side of the	MOD side of the coin	addition	non-canonical use
and acknowledge the other side of the	the other side of this/that/the coin	substitution	non-canonical use
not address the other side of the	the other side of this/that/the coin	substitution	non-canonical use
! # 2. Ending Greed The other side of the	the other side of this/that/the coin	substitution	non-canonical use
is on the other side of the	the other side of this/that/the coin	reduction	non-canonical use
. But on the other side of the	on the other side of this/that/the coin	reduction	non-canonical use
? # And on the other side of the	on the other side of this/that/the coin	reduction	non-canonical use
executed. On the other side of the	on the other side of this/that/the coin	reduction	non-canonical use
abandoned for the darker side of the	the MOD side of the coin	addition	non-canonical use
) rests on' heads,' the side of the	this/that/the side of the coin	reduction	non-canonical use
they called the right side of the	the MOD side of the coin	addition	non-canonical use
-- look at the other side of the	the other side of this/that/the coin	substitution	non-canonical use
only about that one side of the	one side of the coin	substitution	non-canonical use
point is the other side of the	the other side of this/that/the coin	reduction	non-canonical use
to see the other side of the	the other side of the cnin	reduction	non-canonical use
choice--choosing the wrong side of the	the MOD side of the coin	addition	non-canonical use
frustrating. # On the other side of the	on the other side of this/that/the coin	reduction	non-canonical use
thing on the other side of the	on the other side of this/that/the coin	reduction	non-canonical use
" person. So the other side of the	the other side of this/that/the coin	substitution	non-canonical use
is true. The other side of the	the other side of this/that/the coin	substitution	non-canonical use
can understand the other side of the	the other side of this/that/the coin	substitution	non-canonical use
biloba. # On the other side of the	on the other side of this/that/the coin	reduction	non-canonical use
SUMMARY Magicka: The Other Side of the	the other side of this/that/the coin	substitution	non-canonical use
cast) # Magicka: The Other Side of the	the other side of this/that/the coin	substitution	non-canonical use
Magicka: Vietnam, The Other Side of the	the other side of this/that/the coin	substitution	non-canonical use
REVIEWS Magicka: The Other Side of the	the other side of this/that/the coin	substitution	non-canonical use
DLC adventure. The Other Side of the	the other side of this/that/the coin	substitution	non-canonical use
other. Magicka: The Other Side of the	the other side of this/that/the coin	substitution	non-canonical use
go! Magicka: The Other Side of the	the other side of this/that/the coin	substitution	non-canonical use
it. Magicka: The Other Side of the	the other side of this/that/the coin	substitution	non-canonical use
much Magicka: The Other Side of the	the other side of this/that/the coin	substitution	non-canonical use
eyes to the other side of the	the other side of this/that/the coin	substitution	non-canonical use
regularization, is only one side of the	one side of the coin	substitution	non-canonical use
wrong. # On the opposite side of the	opposite side of the/this/that coin	reduction	non-canonical use
. However, there's another side to the	another side to this/that/the coin	substitution	non-canonical use
back. # On the other side of the	on the other side of this/that/the coin	reduction	non-canonical use
phone. # On the other side of the	on the other side of this/that/the coin	reduction	non-canonical use
running amok. On one side of the	on one side of the coin	substitution	non-canonical use
she bombs. The other side of the	the other side of this/that/the coin	substitution	non-canonical use
of law. The other side of the	the other side of this/that/the coin	substitution	non-canonical use
to see the other side of the	the other side of this/that/the coin	substitution	non-canonical use
for PvE, the other side of the	the other side of this/that/the coin	substitution	non-canonical use
? This is the other side of the	the other side of this/that/the coin	substitution	non-canonical use
. This was the beautiful side of the	the MOD side of the coin	addition	non-canonical use
them. Correspondingly, the other side of the	the other side of this/that/the coin	reduction	non-canonical use
. And on the other side of the	on the other side of this/that/the coin	reduction	non-canonical use
to hear the other side of the	other side of the coin	reduction	non-canonical use
this: Regardless of what side of the	side of the coin	reduction	non-canonical use
the present context, another side of the	another side of the coin	substitution	non-canonical use
your own judgment, which side of the	side of the coin	reduction	non-canonical use
College advantage. The other side of the	the other side of this/that/the coin	substitution	non-canonical use
. Talk about the other side of the	the other side of this/that/the coin	substitution	non-canonical use
side or the tails side of the	the MOD side of the coin	addition	non-canonical use
can see the other side of the	the other side of this/that/the coin	reduction	non-canonical use
of affairs. # The other side of the	the other side of this/that/the coin	substitution	non-canonical use
. This is the flip side of the	flip side of this/that/the coin	addition	non-canonical use
who see the other side of the	the other side of this/that/the coin	reduction	non-canonical use
? Or from the other side of the	the other side of this/that/the coin	reduction	non-canonical use
you have the other side of the	the other side of this/that/the coin	reduction	non-canonical use
vigilant? On the other side of the	on the other side of this/that/the coin	reduction	non-canonical use
color. # On the other side of the	on the other side of this/that/the coin	reduction	non-canonical use
I'm the other side of the	the other side of the/that/this coin	reduction	non-canonical use
want to see one side of the	one side of the coin	reduction	non-canonical use
it is the flip side of the	flip side of this/that/the coin	addition	non-canonical use
for example, the obverse side of the	the MOD side of the coin	addition	non-canonical use
other side of the side of the	this/that/the side of the coin	reduction	non-canonical use
someone on this rarer side of the	on MOD side of the coin	addition	non-canonical use
on. There's another side of the	another side of the coin	substitution	non-canonical use
Google is just one side of the	one side of the coin	substitution	non-canonical use
more efficient. The other side of the	the other side of this/that/the coin	substitution	non-canonical use
kind of the other side of the	the other side of this/that/the coin	substitution	non-canonical use
29;14667;TOOLONG for 100. # The other side of the	the other side of this/that/the coin	substitution	non-canonical use
giving you the other side of the	the other side of this/that/the coin	substitution	non-canonical use
hosed. # Its the opposite side of the	opposite side of that/this/the coin	addition	non-canonical use
is just the American side of the	the MOD side of the coin	addition	non-canonical use
. That's only one side of the	one side of the coin	substitution	non-canonical use
side. " # On the other side of the	on the other side of this/that/the coin	reduction	non-canonical use
write. # On the other side of the	on the other side of this/that/the coin	reduction	non-canonical use
by ignoring the other side of the	the other side of this/that/the coin	reduction	non-canonical use
art collectors. # The other side of the	the other side of this/that/the coin	reduction	non-canonical use
any wiser. # The pride side of the	the MOD side of the coin	addition	non-canonical use
good stuff, the happy side of the	the MOD side of the coin	addition	non-canonical use
list. However, the other side of the	the other side of this/that/the coin	reduction	non-canonical use
to look at one side of the	one side of the coin	substitution	non-canonical use
to see the other side of the	the other side of this/that/the coin	substitution	non-canonical use
completely ignores the reverse side of the	reverse side of the coin	addition	non-canonical use
look on the other side of the	on the other side of this/that/the coin	reduction	non-canonical use
up. # Exposure is one side of the	one side of the coin	substitution	non-canonical use
to offer the other side of the	the other side of this/that/the coin	reduction	non-canonical use
do. # But the flip side of the	flip side of this/that/the coin	addition	non-canonical use
said about the opposite side of the	opposite side of that/this/the coin	addition	non-canonical use
the down and dirty side of the	the MOD side of the coin	addition	non-canonical use
looks to the other side of the	the other side of this/that/the coin	substitution	non-canonical use
opponent. # On the other side of the	on the other side of this/that/the coin	reduction	non-canonical use
receiving end of that side of the	this/that/the side of the coin	substitution	non-canonical use
production. On the other side of the	on the other side of this/that/the coin	reduction	non-canonical use
you think. # The other side to the	the other side to the coin	substitution	non-canonical use
, which is the other side of the	the other side of this/that/the coin	substitution	non-canonical use
look at the other side of the	the other side of this/that/the coin	substitution	non-canonical use
sick. On the other side of the	on the other side of this/that/the coin	reduction	non-canonical use
or on the other side of the	the other side of this/that/the coin	reduction	non-canonical use
no shame. The other side of the	the other side of this/that/the coin	substitution	non-canonical use
to prepare. # The other side of the	the other side of this/that/the coin	substitution	non-canonical use
any evidence. So, one side of the	one side of the coin	reduction	non-canonical use
reminiscence is the flip side of the	flip side of this/that/the coin	addition	non-canonical use
overdosed. " (that's one side of the	one side of the coin	reduction	non-canonical use
occur. On the other side of the	on the other side of this/that/the coin	reduction	non-canonical use
is also the other side of the	the other side of this/that/the coin	substitution	non-canonical use
2:04 am # On the other side of the	on the other side of this/that/the coin	reduction	non-canonical use
Game # Magicka: The Other Side of the	the other side of this/that/the coin	substitution	non-canonical use
Magicka: Vietnam, The Other Side of the	the other side of this/that/the coin	substitution	non-canonical use
points on the opposite side of the	opposite side of that/this/the coin	reduction	non-canonical use
coordination. # But the other side of the	the other side of this/that/the coin	substitution	non-canonical use
stance. # On the flip side of the	on the MOD side of the coin	addition	non-canonical use
keywords. # On the flip side of the	on the MOD side of the coin	addition	non-canonical use
. # On the other (wet) side of the	on the other(MOD) side of the coin	addition	non-canonical use
, Makdessi experienced the flip side of the	flip side of this/that/the coin	addition	non-canonical use
, for showing the other side of the	the other side of this/that/the coin	substitution	non-canonical use
landing on the head side of the	on the MOD side of the coin	addition	non-canonical use
, " kudos. " # On the other side of the	on the other side of this/that/the coin	reduction	non-canonical use
cents to reinforce this side of the	this/that/the side of the coin	reduction	non-canonical use
Forum Magicka: The Other Side of the	the other side of this/that/the coin	substitution	non-canonical use
Coin # Magicka: The Other Side of the	the other side of this/that/the coin	substitution	non-canonical use
Coin # Magicka: The Other Side of the	the other side of this/that/the coin	substitution	non-canonical use
it. On the other side of the	on the other side of this/that/the coin	reduction	non-canonical use
. Here is the positive side of the	the MOD side of the coin	addition	non-canonical use
what about the other side of the	other side of the coin	substitution	non-canonical use
for sure! # the flip side of the	flip side of this/that/the coin	addition	non-canonical use
there's the flip side of the	flip side of this/that/the coin	addition	non-canonical use
to the crunch, " " flip side of the	flip side of this/that/the coin	addition	non-canonical use
look at the other side of the	the other side of this/that/the coin	reduction	non-canonical use
-tail is only one side of the	one side of the coin	substitution	non-canonical use
's director, the other side of the	the other side of this/that/the coin	reduction	non-canonical use
-tail is only one side of the	one side of the coin	addition	non-canonical use
over 50%. # On the flip side of the	on the MOD side of the coin	addition	non-canonical use
treatment of the other side of the	the other side of this/that/the coin	substitution	non-canonical use
's also the other side of the	other side of the coin	substitution	non-canonical use
, etc. On the flip side of the	on the MOD side of the coin	addition	non-canonical use
the eating disorder... # either side of the	either side of the coin	reduction	non-canonical use
beautiful. # MichelleMiyazato: either side of the	either side of the coin	reduction	non-canonical use
coin. # On the one side of the	on the one side of the coin	substitution	non-canonical use
. This is the one side of the	one side of the/the/this coin	substitution	non-canonical use
clarified on the **25;11621;TOOLONG side of the	the MOD side of the coin	addition	non-canonical use
hungry. Thats the other side of the	the other side of this/that/the coin	reduction	non-canonical use
be gone. # The other side of the	the other side of this/that/the coin	substitution	non-canonical use
tax payer (my current side of the	MOD side of the coin	addition	non-canonical use
this from the opposite side of the	opposite side of that/this/the coin	addition	non-canonical use
This is the opposite side of the	opposite side of that/this/the coin	addition	non-canonical use
that is the flip side of the	flip side of this/that/the coin	addition	non-canonical use
to show the other side of the	the other side of the coin	reduction	non-canonical use
income. On the other side of the	on the other side of this/that/the coin	reduction	non-canonical use
. You are the flip side of the	flip side of this/that/the coin	addition	non-canonical use
can only be one side of the	one side of the coin	reduction	non-canonical use
we have the other side of the	the other side of this/that/the coin	reduction	non-canonical use
sidelined. On the opposite side of the	on the MOD side of the coin	reduction	non-canonical use
article. # On the other side of the	on the other side of this/that/the coin	reduction	non-canonical use
something else. The other side of the	the other side of this/that/the coin	substitution	non-canonical use
in 2012. On the opposite side of the	on the MOD side of the coin	reduction	non-canonical use
look at the other side of the	the other side of this/that/the coin	reduction	non-canonical use
Wide Information: The Other Side of the	the other side of this/that/the coin	substitution	non-canonical use
to agree with that side of the	this/that/the side of the coin	reduction	non-canonical use
suits. # On the other side of the	on the other side of this/that/the coin	reduction	non-canonical use
birdcage. # On the other side of the	on the other side of this/that/the coin	reduction	non-canonical use
that's just one side of the	one side of the coin	addition	non-canonical use
of Republican/tea bagger side of the	MOD side of the coin	addition	non-canonical use
-- and the other flip side of the	the other MOD side of the coin	addition	non-canonical use
what the other flip side of the	the other MOD side of the coin	addition	non-canonical use
me. On the other side of the	on the other side of this/that/the coin	reduction	non-canonical use
in Pakistan -- the Flip Side of the	flip side of this/that/the coin	addition	non-canonical use
crying on the other side of the	on the other side of this/that/the coin	reduction	non-canonical use
scrutiny regime, the other side of the	the other side of this/that/the coin	substitution	non-canonical use
Democrats is the other side of the	the other side of this/that/the coin	reduction	non-canonical use
. # " It's a different side of the	MOD side of the coin	addition	non-canonical use
fort taken. The other side of the	the other side of this/that/the coin	substitution	non-canonical use
reader frustrated. The flip side of the	flip side of this/that/the coin	addition	non-canonical use
institutional problem. The other side of the	the other side of this/that/the coin	substitution	non-canonical use
not take the other side of the	the other side of this/that/the coin	substitution	non-canonical use
have done. The other side of the	the other side of this/that/the coin	substitution	non-canonical use
the economy. # The other side of the	the other side of this/that/the coin	substitution	non-canonical use
, listen. That's one side of the	one side of the coin	substitution	non-canonical use
do? On the flip side of the	on the MOD side of the coin	addition	non-canonical use
then on the other side of the	on the other side of this/that/the coin	reduction	non-canonical use
been hearing the other side of the	the other side of this/that/the coin	reduction	non-canonical use
about -- there's another side of the	another side of the coin	substitution	non-canonical use
. That's on one side of the	one side of the coin	reduction	non-canonical use
the coin. The other side of the	the other side of this/that/the coin	substitution	non-canonical use
the coin. The other side of the	the other side of this/that/the coin	substitution	non-canonical use
not just the other side of the	other side of the coin	addition	non-canonical use
also has a flip side of the	flip side of the coin	addition	non-canonical use
a week. The other side of the	other side of the coin	substitution	non-canonical use
, Harry somehow fits either side of the	either side of the coin	addition	non-canonical use
stayed on the right side of the	on the MOD side of the coin	addition	non-canonical use
, USA TODAY) The other side of the	the other side of this/that/the coin	substitution	non-canonical use
, too, on the flip side of the	on the MOD side of the coin	addition	non-canonical use
now from the intelligence side of the	the MOD side of the coin	addition	non-canonical use
. # It's the flip side of the	flip side of this/that/the coin	addition	non-canonical use
(often) there is another side of the	another side of the coin	substitution	non-canonical use
be just the other side of the	the other side of this/that/the coin	substitution	non-canonical use
do to deserve this side of the	this/that/the side of the coin	substitution	non-canonical use
. # " There's always another side to the	another side to this/that/the coin	substitution	non-canonical use
's view, the opposite side of the	opposite side of the/this/that coin	addition	non-canonical use
believe. # But the flip side of the	flip side of this/that/the coin	addition	non-canonical use
this is the crisis side of the	the MOD side of the coin	addition	non-canonical use
-- though, on the other side of the	on the other side of this/that/the coin	reduction	non-canonical use
that on the other side of the	on the other side of this/that/the coin	reduction	non-canonical use
targets. On the other side of the	on the other side of this/that/the coin	reduction	non-canonical use
. " But on the other side of the	on the other side of this/that/the coin	reduction	non-canonical use
says. On the other side of the	on the other side of this/that/the coin	reduction	non-canonical use
was, however, only one side of the	one side of the coin	reduction	non-canonical use
a very interesting other side of the	other side of the coin	addition	non-canonical use
. But on the other side of the	on the other side of this/that/the coin	reduction	non-canonical use
told me. " The other side of the	the other side of this/that/the coin	substitution	non-canonical use
side, but the other side of the	the other side of this/that/the coin	substitution	non-canonical use
'll learn the other side of the	the other side of this/that/the coin	reduction	non-canonical use
(26 percent). On the other side of the	on the other side of this/that/the coin	reduction	non-canonical use
. MURPHY: On the other side of the	on the other side of this/that/the coin	reduction	non-canonical use
turnout. But the other side of the	the other side of this/that/the coin	substitution	non-canonical use
: But on the other side of the	on the other side of this/that/the coin	reduction	non-canonical use
infringed. " And depending which side of the	side of the coin	reduction	non-canonical use
's probably the other side of the	the other side of this/that/the coin	substitution	non-canonical use
kind of the flip side of the	flip side of this/that/the coin	reduction	non-canonical use
so afflicted. The other side of the	the other side of this/that/the coin	substitution	non-canonical use
Women " # On the other side of the	on the other side of this/that/the coin	reduction	non-canonical use
, I'll explain another side of the	another side of the coin	substitution	non-canonical use
. It's all which side of the	side of the coin	reduction	non-canonical use
deductions to maximize whatever side of the	side of the coin	reduction	non-canonical use
as being the opposite side of the	opposite side of the/this/that coin	addition	non-canonical use
look at the other side of the	the other side of this/that/the coin	substitution	non-canonical use
me argue the other side of the	the other side of this/that/the coin	substitution	non-canonical use
, what about the other side of the	the other side of this/that/the coin	substitution	non-canonical use
prosperous. On the other side of the	on the other side of this/that/the coin	reduction	non-canonical use
look to the other side of the	the other side of this/that/the coin	substitution	non-canonical use
a welcome, refreshing other side of the	other side of the coin	substitution	non-canonical use
civilians. But the other side of the	the other side of this/that/the coin	substitution	non-canonical use
, though, that the other side of the	the other side of this/that/the coin	substitution	non-canonical use
mad. On the other side of the	on the other side of this/that/the coin	reduction	non-canonical use
at being on the side of the	on the side of the coin	reduction	non-canonical use
great guns on either side of the	on either side of the coin	substitution	non-canonical use
concentration are only one side of the	one side of the coin	substitution	non-canonical use
on -- and the other side of the	the other side of this/that/the coin	substitution	non-canonical use
story. There is another side to the	another side to this/that/the coin	substitution	non-canonical use
. 6.) What about the other side of the	the other side of this/that/the coin	substitution	non-canonical use
perpetuate itself. The other side of the	the other side of this/that/the coin	substitution	non-canonical use
that -- on the other side of the	the other side of this/that/the coin	reduction	non-canonical use
. JUDY-WOODRUFF: One other side of the	one other side of the coin	substitution	non-canonical use
go to the other side of the	the other side of this/that/the coin	substitution	non-canonical use
look at the other side of the	the other side of this/that/the coin	substitution	non-canonical use
afternoon. And the other side of the	the other side of this/that/the coin	substitution	non-canonical use
sort of the other side of the	the other side of this/that/the coin	substitution	non-canonical use
was like the flip side of the	flip side of this/that/the coin	addition	non-canonical use
. But on the other side of the	on the other side of this/that/the coin	reduction	non-canonical use
create. On the opposite side of the	on the MOD side of the/this/that coin	reduction	non-canonical use
to see only one side of the	one side of the coin	substitution	non-canonical use
said. " But the other side of the	the other side of this/that/the coin	substitution	non-canonical use
, and, on the flip side of the	on the MOD side of the coin	addition	non-canonical use
then on the other side of the	on the other side of this/that/the coin	reduction	non-canonical use
UP ON THE SAME SIDE OF THE	on the same side of the coin	reduction	non-canonical use
these days. And what side of the	side of the coin	reduction	non-canonical use
look at the other side of the	the other side of this/that/the coin	substitution	non-canonical use
"? It's the other side of the	other side of the coin	substitution	non-canonical use
seems but the other side of the	the other side of this/that/the coin	substitution	non-canonical use
the hopper. The other side of the	the other side of this/that/the coin	substitution	non-canonical use
. " But on the other side of the	on the other side of this/that/the coin	reduction	non-canonical use
sight of the other side of the	the other side of this/that/the coin	substitution	non-canonical use
me try the other side of the	the other side of this/that/the coin	substitution	non-canonical use
, and on the other side of the	on the other side of this/that/the coin	reduction	non-canonical use
, says Kenya, " the other side of the	the other side of this/that/the coin	substitution	non-canonical use
average! On the other side of the	on the other side of this/that/the coin	reduction	non-canonical use
them. On the other side of the	on the other side of this/that/the coin	reduction	non-canonical use
burdensome, but the other side of the	the other side of this/that/the coin	substitution	non-canonical use
, looking at the other side of the	the other side of this/that/the coin	substitution	non-canonical use
: It's the other side of the	the other side of this/that/the coin	substitution	non-canonical use
that sometimes the opposite side of the	opposite side of that/this/the coin	addition	non-canonical use
about them. The other side of the	the other side of this/that/the coin	substitution	non-canonical use
some extent the obverse side of the	the MOD side of the coin	addition	non-canonical use
also highlight " the other side of the	the other side of this/that/the coin	reduction	non-canonical use
more than the other side of the	the other side of this/that/the coin	reduction	non-canonical use
. Look at the other side of the	the other side of this/that/the coin	reduction	non-canonical use
hire you was the side of the	this/that/the side of the coin	reduction	non-canonical use
there's the opposite side of the	opposite side of that/this/the coin	addition	non-canonical use
healers. # On the other side of the	on the other side of this/that/the coin	reduction	non-canonical use
shot is the other side of the	the other side of this/that/the coin	reduction	non-canonical use
worrying needlessly. # The other side of the	the other side of this/that/the coin	substitution	non-canonical use
Philippines. Poverty is one side of the	one side of the coin	substitution	non-canonical use
is merely the opposite side of the	opposite side of that/this/the coin	addition	non-canonical use
about on the other side of the	on the other side of this/that/the coin	reduction	non-canonical use
give me the other side of the	the other side of this/that/the coin	reduction	non-canonical use
Look at the other side of the	the other side of this/that/the coin	reduction	non-canonical use
're on the other side of the	on the other side of this/that/the coin	reduction	non-canonical use
more about the other side of the	the other side of this/that/the coin	reduction	non-canonical use
it. On the other side of the	on the other side of this/that/the coin	reduction	non-canonical use
wages. On the other side of the	on the other side of this/that/the coin	reduction	non-canonical use
, but on the other side of the	on the other side of this/that/the coin	reduction	non-canonical use
, but on the other side of the	on the other side of this/that/the coin	reduction	non-canonical use
: And then the flip side of the	flip side of this/that/the coin	addition	non-canonical use
what about the other side of the	the other side of this/that/the coin	reduction	non-canonical use
. " And from the Republican side of the	the MOD side of the coin	addition	non-canonical use
gain. On the other side of the	on the other side of this/that/the coin	reduction	non-canonical use
, he died. THE FLIP SIDE OF THE	flip side of this/that/the coin	addition	non-canonical use
berths. On the other side of the	on the other side of this/that/the coin	reduction	non-canonical use
free. On the other side of the	on the other side of this/that/the coin	reduction	non-canonical use
was on the other side of the	on the other side of this/that/the coin	reduction	non-canonical use
: Well, that's one side of the	one side of the coin	substitution	non-canonical use
-LONG: But the other side of the	the other side of this/that/the coin	substitution	non-canonical use
's the the other side of the	the other side of this/that/the coin	substitution	non-canonical use
bit; on the other side of the	on the other side of this/that/the coin	reduction	non-canonical use
really just the other side of the	the other side of this/that/the coin	substitution	non-canonical use
.E. Ross, Uptown # Other side of the	other side of the coin	substitution	non-canonical use
; but on the other side of the	on the other side of this/that/the coin	reduction	non-canonical use
urban centers. The other side of the	the other side of this/that/the coin	substitution	non-canonical use
what about the other side of the	other side of the coin	substitution	non-canonical use
development. But the other side of the	other side of the coin	substitution	non-canonical use
-- pretty much understand that side of the	this/that/the side of the coin	substitution	non-canonical use
it. But the other side of the	the other side of this/that/the coin	substitution	non-canonical use
started. On the other side of the	on the other side of this/that/the coin	reduction	non-canonical use
. Now, on the other side of the	on the other side of this/that/the coin	reduction	non-canonical use
're on the independent side of the	the MOD side of the coin	addition	non-canonical use
fulfilled. On the other side of the	on the other side of this/that/the coin	reduction	non-canonical use
-- they're the flip side of the	flip side of this/that/the coin	addition	non-canonical use
for about $ 3,300. The other side of the	the other side of this/that/the coin	substitution	non-canonical use
UCR represented the other side of the	the other side of this/that/the coin	reduction	non-canonical use
democracy. On the other side of the	on the other side of this/that/the coin	reduction	non-canonical use
reality. That is one side of the	one side of the coin	reduction	non-canonical use
that thinking. # On one side of the	on one side of the coin	reduction	non-canonical use
be screaming, the other side of the	the other side of this/that/the coin	substitution	non-canonical use
in business. The other side of the	the other side of this/that/the coin	substitution	non-canonical use
stroke. On the other side of the	on the other side of this/that/the coin	reduction	non-canonical use
kind of the other side of the	the other side of this/that/the coin	substitution	non-canonical use
've addressed the political side of the	the MOD side of the coin	addition	non-canonical use
: What about the other side of the	the other side of this/that/the coin	substitution	non-canonical use
. # Yet there's another side of the	another side of the coin	substitution	non-canonical use
to understand the other side of the	the other side of this/that/the coin	substitution	non-canonical use
, what about the opposite side of the	opposite side of that/this/the coin	addition	non-canonical use
, and Ukrainians. The other side of the	the other side of this/that/the coin	substitution	non-canonical use
Mestizo. On the other side of the	on the other side of this/that/the coin	reduction	non-canonical use
of Washington # " The Other Side of the	the other side of this/that/the coin	substitution	non-canonical use
meanwhile, on the other side of the	on the other side of this/that/the coin	reduction	non-canonical use
3Com. On the opposite side of the	on the MOD side of the coin	reduction	non-canonical use
also have the other side of the	the other side of this/that/the coin	reduction	non-canonical use
living on the shiny side of the	on the MOD side of the coin	addition	non-canonical use
new tax. The other side of the	the other side of this/that/the coin	substitution	non-canonical use
whole show. The other side of the	the other side of this/that/the coin	substitution	non-canonical use
-received. On the other side of the	on the other side of this/that/the coin	reduction	non-canonical use
Christian journals. The other side of the	the other side of this/that/the coin	substitution	non-canonical use
jealousy is the flip side of the	flip side of this/that/the coin	addition	non-canonical use
own policy. # " The other side of the	the other side of this/that/the coin	substitution	non-canonical use
. That's on one side of the	one side of the coin	substitution	non-canonical use
the coin. The other side of the	the other side of this/that/the coin	substitution	non-canonical use
so afflicted. The other side of the	the other side of this/that/the coin	substitution	non-canonical use
that's just one side of the	one side of the coin	substitution	non-canonical use
, listen. That's one side of the	one side of the coin	substitution	non-canonical use
the other - the other side of the	the other side of this/that/the coin	substitution	non-canonical use
of see the other side of the	the other side of this/that/the coin	substitution	non-canonical use
the other, the other side of the	the other side of this/that/the coin	substitution	non-canonical use
: Now on the other side of the	on the other side of this/that/the coin	reduction	non-canonical use
. BILL-GARVELINK: The other side of the	the other side of this/that/the coin	substitution	non-canonical use
-over On the other side of the	on the other side of this/that/the coin	reduction	non-canonical use
be on the other side of the	on the other side of this/that/the coin	reduction	non-canonical use
-ROSE: Please, the other side of the	the other side of this/that/the coin	substitution	non-canonical use
, " it is the other side of the	the other side of the coin	substitution	non-canonical use
fare. On the other side of the	on the other side of this/that/the coin	reduction	non-canonical use
believe there is another side of the	another side of the coin	substitution	non-canonical use
to support the other side of the	the other side of this/that/the coin	substitution	non-canonical use
present are but one side of the	one side of the coin	substitution	non-canonical use
Armstrong (1991:189). On the other side of the	on the other side of this/that/the coin	reduction	non-canonical use
figure 7). On the reverse side of the	on the MOD side of the coin	addition	non-canonical use
to tell the other side of the	the other side of this/that/the coin	substitution	non-canonical use
to emphasize the other side of the	the other side of this/that/the coin	substitution	non-canonical use
tolerance. On the other side of the	on the other side of this/that/the coin	reduction	non-canonical use
only looked at one side of the	one side of the coin	substitution	non-canonical use
wary. # On the other side of the	on the other side of this/that/the coin	reduction	non-canonical use
, there's a brighter side of the	MOD side of the coin	addition	non-canonical use
. (n44) On the reverse side of the	on the MOD side of the coin	addition	non-canonical use
with. On the other side of the	on the other side of this/that/the coin	reduction	non-canonical use
aggressive on the other side of the	on the other side of this/that/the coin	reduction	non-canonical use
other hand, the opposite side of the	opposite side of the/this/that coin	addition	non-canonical use
was the ebullient other side of the	the MOD other side of the coin	reduction	non-canonical use
ignored the other, positive side of the	the other side of this/that/the coin	addition	non-canonical use
was describing the other side of the	the other side of this/that/the coin	reduction	non-canonical use
lost. # On the other side of the	on the other side of this/that/the coin	reduction	non-canonical use
hands, but the other side of the	the other side of this/that/the coin	substitution	non-canonical use
to discuss the other side of the	the other side of this/that/the coin	reduction	non-canonical use
us on the wrong side of the	on the MOD side of the coin	addition	non-canonical use
grandmothers. # And the other side of the	the other side of this/that/the coin	substitution	non-canonical use
secret is. The opposite side of the	opposite side of the/this/that coin	addition	non-canonical use
afforded. # On the other side of the	on the other side of this/that/the coin	reduction	non-canonical use
look at the other side of the	the other side of this/that/the coin	reduction	non-canonical use
this is the other side of the	the other side of this/that/the coin	reduction	non-canonical use
, I guess, on one side of the	on one side of the coin	reduction	non-canonical use
Underground. On the other side of the	on the other side of this/that/the coin	reduction	non-canonical use
was on the other side of the	on the other side of this/that/the coin	reduction	non-canonical use
I'm on this side of the	on MOD side of the coin	reduction	non-canonical use
good news. The other side of the	the other side of this/that/the coin	substitution	non-canonical use
spirituality is the other side of the	the other side of this/that/the coin	reduction	non-canonical use
view. On the other side of the	on the other side of this/that/the coin	reduction	non-canonical use
(" Warren sees the happy side of the	the MOD side of the coin	addition	non-canonical use
' needs is just one side of the	one side of the coin	substitution	non-canonical use
(Cratylus 402 A 8-10). 24 # The other side of the	the other side of this/that/the coin	substitution	non-canonical use
passivity becomes the other side of the	the other side of this/that/the coin	substitution	non-canonical use
live? And the other side of the	the other side of this/that/the coin	substitution	non-canonical use
account of the other side of the	the other side of this/that/the coin	substitution	non-canonical use
this is the other side of the	the other side of this/that/the coin	substitution	non-canonical use
in Iraq. The other side of the	the other side of this/that/the coin	substitution	non-canonical use
reined in. The other side of the	the other side of this/that/the coin	substitution	non-canonical use
Crommelynck, but the other side of the	the other side of this/that/the coin	substitution	non-canonical use
. Stone says. " The other side of the	the other side of this/that/the coin	substitution	non-canonical use
KOSUP # San Francisco # OTHER SIDE OF THE	other side of the coin	reduction	non-canonical use
not show the other side of the	the other side of this/that/the coin	substitution	non-canonical use
same on the other side of the	on the other side of this/that/the coin	reduction	non-canonical use
your own judgment, which side of the	side of the coin	reduction	non-canonical use
Forum Magicka: The Other Side of the	the other side of this/that/the coin	reduction	non-canonical use
Coin # Magicka: The Other Side of the	the other side of this/that/the coin	reduction	non-canonical use
coin. # On the one side of the	on the other side of this/that/the coin	substitution	non-canonical use
-- pretty much understand that side of the	this/this/that/the side of the coin	substitution	non-canonical use
living on the shiny side of the	on the MOD side of the coin	addition	non-canonical use
look at the other side of this	the other side of this/that/the coin	substitution	non-canonical use
. # There is a flip side to this	flip side to this coin	addition	non-canonical use
. # Of course, the flip side of this	flip side of this/that/the coin	addition	non-canonical use
. # But on the other side of this	on the other side of this/that/the coin	reduction	non-canonical use
Gulf. Unfortunately, the other side of this	the other side of this/that/the coin	substitution	non-canonical use
. " # I suppose the flip side of this	flip side of this/that/the coin	addition	non-canonical use
areas? # On the flip side of this	on the MOD side of this/that/the coin	addition	non-canonical use
. # Now, on the flip side of this	on the MOD side of this/that/the coin	addition	non-canonical use
primary. # And the other side of this	the other side of this/that/the coin	substitution	non-canonical use
get to the argument side of this	the MOD side of this coin	addition	non-canonical use
and hurtful. # The flip side to this	flip side to this coin	addition	non-canonical use
taught you. # The other side of this	the other side of this/that/the coin	substitution	non-canonical use
there is a flip side to this	flip side to this/the coin	addition	non-canonical use
. That's the other side of this	the other side of this/that/the coin	substitution	non-canonical use
, there's a bright side to this	MOD side to this coin	addition	non-canonical use
increase. # On the opposite side of this	on the MOD side of this/the side	reduction	non-canonical use
humanity. # And the flip side of this	flip side of this/that/the coin	addition	non-canonical use
one considers the opposite side of this	opposite side of this/the coin	addition	non-canonical use
arise. On the flip side of this	on the MOD side of this/the coin	addition	non-canonical use
works? And the flip side of this	flip side of this/that/the coin	addition	non-canonical use
-HAMMON: There's another side to this	another side to this/the coin	substitution	non-canonical use
them somehow. The other side of this	the other side of this/that/the coin	substitution	non-canonical use
such costs. The other side of this	the other side of this/that/the coin	substitution	non-canonical use
their validity. The other side of this	the other side of this/that/the coin	substitution	non-canonical use
the coin. # Momentarily lost while viewing this	this coin	reduction	non-canonical use
is the other side of the trafficking	the other side of the MOD coin	addition	non-canonical use
is the other side of this twisted	the other side of the MOD coin	addition	non-canonical use
simply the other side of the ZWO	the other side of the MOD coin	addition	non-canonical use
business and politics flip side of one	two side of one coin	addition	non-canonical use
fundamentalism -- being flip side of the same	flip side of the same coin	addition	non-canonical use
spectrum being flip side of the same	flip side of the same coin	addition	non-canonical use
're just opposite side of the same	opposite side of the same coin	addition	non-canonical use
looking at different side of the same	different side of the same coin	addition	non-canonical use
're often flip side of the same	flip side of the same coin	addition	non-canonical use
they are different side of the same	different side of the same coin	addition	non-canonical use
access represent opposite side of the same	opposite side of the same coin	addition	non-canonical use
we are flip side of the same	flip side of the same coin	addition	non-canonical use
images are different side of the same	different side of the same coin	addition	non-canonical use
Dems are different side of the same	different side of the same coin	addition	non-canonical use
competition are opposite side of the same	opposite side of the same coin	addition	non-canonical use
are the opposite side of the same	opposite side of the same coin	addition	non-canonical use
. They are flip side of the same	flip side of the same coin	addition	non-canonical use
Bang are different side of the same	different side of the same coin	addition	non-canonical use
are just opposite side of the same	opposite side of the same coin	addition	non-canonical use
feelings are flip side of the same	flip side of the same coin	addition	non-canonical use
two very different side of the same	different side of the same coin	addition	non-canonical use
vocal about opposing side of the same	opposing side of the same coin	addition	non-canonical use
of them opposite side of the same	opposite side of the same coin	addition	non-canonical use
are basically different side of the same	different side of the same coin	addition	non-canonical use
not just different side of the same	different side of the same coin	addition	non-canonical use
is basically flip side of the same	flip side of the same coin	addition	non-canonical use
Clinton are flip side of the same	flip side of the same coin	addition	non-canonical use
objects as different side of the same	differerent side of the same coin	addition	non-canonical use
roots are different side of the same	different side of the same coin	addition	non-canonical use
victim are flip side of the same	flip side of the same coin	addition	non-canonical use
. They're flip side of the same	flip side of the same coin	addition	non-canonical use
losing are opposite side of the same	opposite side of the same coin	addition	non-canonical use
are linked: flip side of the same	flip side of the same coin	addition	non-canonical use
objects as different side of the same	different side of the same coin	addition	non-canonical use
-war outbursts- different side of the same	different side of the same coin	addition	non-canonical use
and Yang, opposite side of the same	opposite side of the same coin	addition	non-canonical use
're just different side of the same	different side of the same coin	addition	non-canonical use
are often opposite side of the same	opposite side of the same coin	addition	non-canonical use
dirtiness are flip side of the same	flip side of the same coin	addition	non-canonical use
in essence opposite side of the same	opposite side of the same coin	addition	non-canonical use
trends represent opposite side of the same	opposite side of the same coin	addition	non-canonical use
can be opposite side of the same	opposite side of the same coin	addition	non-canonical use
subversion are reverse side of the same	reverse side of the same coin	addition	non-canonical use
they became opposite side of the same	opposite side of the same coin	addition	non-canonical use
music are opposite side of the same	opposite side of the same coin	addition	non-canonical use
are actually different side of the same	different side of the same coin	addition	non-canonical use
one when not -- opposite side of the	opposite side of the coin	addition	non-canonical use
views together, the different side of the	different side of the coin	addition	non-canonical use
Fallout 3 were on opposite side of the	opposite side of the coin	addition	non-canonical use
t different side of the same transformationalist	different side of the same MOD coin	addition	non-canonical use
just different side of the same useless	different side of the same MOD coin	addition	non-canonical use
But by focusing on only one side of the coin long enough, b	the other side of this/that/the coin	substitution	non-canonical use
On the flip side of the coin: # The other very obvious point is	the other side of this/that/the coin	substitution	non-canonical use
On the third side of the coin:	MOD side of the coin	addition	non-canonical use
They go on to explore the flip side of that coin: that	MOD side of the coin	addition	non-canonical use
that's the other side of the coin.) A blog turned into a book doesn't have that	the other side of this/that/the coin	substitution	non-canonical use
Of course, the other side of the coin is that,	the other side of this/that/the coin	substitution	non-canonical use
I'm not blind the other side of the coin.	the other side of this/that/the coin	substitution	non-canonical use
# Here? s the other side of the coin:	the other side of this/that/the coin	substitution	non-canonical use
There is a flip side to this coin	MOD side of the coin	addition	non-canonical use
Capitalism is only one side of the coin	the other side of this/that/the coin	substitution	non-canonical use
The other side of the coin is you get artists,	the other side of this/that/the coin	substitution	non-canonical use
#the Democratic side of the coin	MOD side of the coin	addition	non-canonical use
acknowledge the other side of the coin?	the other side of this/that/the coin	substitution	non-canonical use
The other side of the coin when	the other side of this/that/the coin	substitution	non-canonical use
The Other Side of the Coin # This week I explore the idea	the other side of this/that/the coin	substitution	non-canonical use
So this coin's bad side is that	the other side of this/that/the coin	substitution	non-canonical use
Other side of that coin, the positive side,	the other side of this/that/the coin	substitution	non-canonical use
the other side is salmon ranching.	the other side of this/that/the coin	substitution	non-canonical use
That's one side of the coin. The other side --	the other side of this/that/the coin	substitution	non-canonical use
The coin has a bright side.	MOD side of the coin	addition	non-canonical use
You have to look at the other side of the coin.	the other side of this/that/the coin	substitution	non-canonical use
Magicka: The Other Side of the Coin	the other side of this/that/the coin	substitution	non-canonical use
The Other Side of the Coin lets players	the other side of this/that/the coin	substitution	non-canonical use
The Other Side of the Coin features objective based level progression	the other side of this/that/the coin	substitution	non-canonical use
The Other Side of the Coin DLC review # Who doesn't love the most stylish and romantic	the other side of this/that/the coin	substitution	non-canonical use
The Other Side of the Coin is an expansion for those of us who like to go do	the other side of this/that/the coin	substitution	non-canonical use
The Other Side of the Coin DLC review # In this dlc, adds a short story of	the other side of this/that/the coin	substitution	non-canonical use
Thank you for opening my eyes to the other side of the coin.	the other side of this/that/the coin	substitution	non-canonical use
is only one side of the coin in the fitting process,	the other side of this/that/the coin	substitution	non-canonical use
On the opposite side of the coin, surely all he is famous for is his music. If	MOD side of the coin	addition	non-canonical use
However, there's another side to the coin, which has to do with	the other side of this/that/the coin	substitution	non-canonical use
On the other side of the coin, I tend to judge healthcare	the other side of this/that/the coin	substitution	non-canonical use
but one side of a coin; the other being the liberal arts, considered the proper area	the other side of this/that/the coin	substitution	non-canonical use
On the other side of the coin, talking to a passenger is	the other side of this/that/the coin	substitution	non-canonical use
But on the other side of this coin is a gift.	the other side of this/that/the coin	substitution	non-canonical use
The side of a coin having the principal design,	the other side of this/that/the coin	substitution	non-canonical use
# And on the other side of the coin, there have been times	the other side of this/that/the coin	substitution	non-canonical use
On the other side of the coin, I have read Timeline more than any other book I own	the other side of this/that/the coin	substitution	non-canonical use
the side of the coin that saved the gas station attendant in an earlier scene. "	the other side of this/that/the coin	substitution	non-canonical use
whether they called the right side of the coin or not, but it just makes me wonder if he does	MOD side of the coin	addition	non-canonical use
look at the other side of the coin regarding	the other side of this/that/the coin	substitution	non-canonical use
that most of the time in the United States you hear only about that one side of the coin.	the other side of this/that/the coin	substitution	non-canonical use
Of course, the flip side of this coin is women speaking up when people ask them to define their preferences	MOD side of the coin	addition	non-canonical use
My sore point is the other side of the coin: seeing people sidelined because they are perceived as not " appealing	the other side of this/that/the coin	substitution	non-canonical use
got to see the other side of the coin and were able to develop empathy for the' big bads'	the other side of this/that/the coin	substitution	non-canonical use
choosing the wrong side of the coin, taking his money, not making the right deal. #	MOD side of the coin	addition	non-canonical use
On the other side of the coin, it's not the hardest job in the world. Honestly	the other side of this/that/the coin	substitution	non-canonical use
But education / information products are not the only thing on the other side of the coin.	the other side of this/that/the coin	substitution	non-canonical use
So the other side of the coin for you could simply be starting some sort of " community "	the other side of this/that/the coin	substitution	non-canonical use
The other side of the coin, though, is that the type of " Christian " that	the other side of this/that/the coin	substitution	non-canonical use
but has also known hard times and can understand the other side of the coin.	the other side of this/that/the coin	substitution	non-canonical use
On the other side of the coin, despite the many positive	the other side of this/that/the coin	substitution	non-canonical use
The other side of the coin is the GOP blame game.	the other side of this/that/the coin	substitution	non-canonical use
Talk about the other side of the coin. I thank you for your point of view.	the other side of this/that/the coin	substitution	non-canonical use
I can see the other side of the coin, however,	the other side of this/that/the coin	substitution	non-canonical use
But of course the other side of that coin is that they are buying/renting	the other side of this/that/the coin	substitution	non-canonical use
The other side of the coin is the demand for	the other side of this/that/the coin	substitution	non-canonical use
but on the flip side of that coin we managed	MOD side of the coin	addition	non-canonical use
This is the flip side of the coin. The WPA aided families with dependent children	MOD side of the coin	addition	non-canonical use
thoughts of thousands who see the other side of the coin	the other side of this/that/the coin	substitution	non-canonical use
Or from the other side of the coin, is it detrimental to self-publish and have	the other side of this/that/the coin	substitution	non-canonical use
Then you have the other side of the coin where the people who work for you treat you like you are	the other side of this/that/the coin	substitution	non-canonical use
On the other side of the coin, should we say, " Oh that guy, the one	the other side of this/that/the coin	substitution	non-canonical use
On the other side of the coin are those that believe the oral, written, and DNA evidence	the other side of this/that/the coin	substitution	non-canonical use
but, in a way I'm the other side of the coin. Although I'm too old to be a " pedophile "	the other side of this/that/the coin	substitution	non-canonical use
you only want to see one side of the coin.	the other side of this/that/the coin	substitution	non-canonical use
I guess it is the flip side of the coin to the ones who don't feel at home here or India	the other side of this/that/the coin	substitution	non-canonical use
On the other side of the side of the coin, however,	the other side of this/that/the coin	substitution	non-canonical use
garage, a career, there's something more going on. There's another side of the coin that we don't talk about much. And we experience it	the other side of this/that/the coin	substitution	non-canonical use
e. But Google is just one side of the coin and we've	the other side of this/that/the coin	substitution	non-canonical use
Funny how that side of the coin is just put down the memory hole as if it played no	the other side of this/that/the coin	substitution	non-canonical use
The other side of the coin is that the visits are less fulfilling to the participants. This	the other side of this/that/the coin	substitution	non-canonical use
your post is kind of the other side of the coin from the meme. # I guess there is no need to	the other side of this/that/the coin	substitution	non-canonical use
The other side of the coin is that you are sometimes not taken seriously if you charge too	the other side of this/that/the coin	substitution	non-canonical use
just giving you the other side of the coin. #	the other side of this/that/the coin	substitution	non-canonical use
That's only one side of the coin. Anonymity allows the kind of speech we wouldn't use in	the other side of this/that/the coin	substitution	non-canonical use
On the other side of the coin, Rory McDonald had tremendous success pressuring Condit in the first round	the other side of this/that/the coin	substitution	non-canonical use
# On the other side of the coin, another problem may be that people confine themselves to write about	the other side of this/that/the coin	substitution	non-canonical use
do a disservice to their own party by ignoring the other side of the coin. # she's spot on. Neo-cons looking for the protection	the other side of this/that/the coin	substitution	non-canonical use
Dwarf Fortress is one side of that coin, with it's insane pathos	the other side of this/that/the coin	substitution	non-canonical use
The other side of the coin would be those artists	the other side of this/that/the coin	substitution	non-canonical use
However, the other side of the coin is the working class: # The Irish unemployment rate is near	the other side of this/that/the coin	substitution	non-canonical use
You only need to look at one side of the coin in order to	the other side of this/that/the coin	substitution	non-canonical use
it never gets to see the other side of the coin, it develops a one sided view.	the other side of this/that/the coin	substitution	non-canonical use
stream rental' framework look on the other side of the coin	the other side of this/that/the coin	substitution	non-canonical use
Exposure is one side of the coin, your bodies resistance to	the other side of this/that/the coin	substitution	non-canonical use
I would like to offer the other side of the coin which is, like Anna Mae, I think my ethnic ambiguity	the other side of this/that/the coin	substitution	non-canonical use
3184384 035 -- The Other Side of the Coin # Ted and Tony talk about the process of making wise decisions	the other side of this/that/the coin	substitution	non-canonical use
fact that we all don't do what you do. # But the flip side of the coin is believers who get down on themselves for not doing what others	the other side of this/that/the coin	substitution	non-canonical use
this looks to the other side of the coin, and I want to offer	the other side of this/that/the coin	substitution	non-canonical use
On the other side of the coin, prominent Romney allies	the other side of this/that/the coin	substitution	non-canonical use
receiving end of that side of the coin for half of my life, and it does not matter if	the other side of this/that/the coin	substitution	non-canonical use
On the other side of the coin, GDP is also a gross measure of	the other side of this/that/the coin	substitution	non-canonical use
The other side to the coin is that there are people out there that plain and simple,	the other side of this/that/the coin	substitution	non-canonical use
which is the other side of the coin that says teachers should not be unionized because they are professionals.	the other side of this/that/the coin	substitution	non-canonical use
we look at the other side of the coin, is Adobe loosing an opportunity catering it's fantastic IDE to	the other side of this/that/the coin	substitution	non-canonical use
On the other side of the coin I've worked with people who hadn't missed a day in	the other side of this/that/the coin	substitution	non-canonical use
But on the other side of that coin is a beast, a beast that was awaken from a brief	the other side of this/that/the coin	substitution	non-canonical use
on the other side of the coin maximum wind integration to the system here, those items merely point	the other side of this/that/the coin	substitution	non-canonical use
The other side of the coin has no shame either. We, the society or collective,	the other side of this/that/the coin	substitution	non-canonical use
The other side of the coin is a host who insists guests eat everything.	the other side of this/that/the coin	substitution	non-canonical use
The other side of the coin is the rather nasty Iranian leadership	the other side of this/that/the coin	substitution	non-canonical use
The other side of the coin: Did anyone else hear	the other side of this/that/the coin	substitution	non-canonical use
see the other side of the coin of what you would say	the other side of this/that/the coin	substitution	non-canonical use
the other side of the coin which Red5 has also designed	the other side of this/that/the coin	substitution	non-canonical use
This is the other side of the coin, just as important to	the other side of this/that/the coin	substitution	non-canonical use
Correspondingly, the other side of the coin is that it's extremely important to	the other side of this/that/the coin	substitution	non-canonical use
And on the other side of the coin, the concentration should be on energy efficiency, not conservation;	the other side of this/that/the coin	substitution	non-canonical use
. On the other side of that coin though lies the potential to place a little more control over our	the other side of this/that/the coin	substitution	non-canonical use
I'm willing to hear the other side of the coin,	the other side of this/that/the coin	substitution	non-canonical use
another side of the coin, an opportunity to restore the initial genetic text is more important	the other side of this/that/the coin	substitution	non-canonical use
the other side of this coin is troubling. After Oklahoma City, 58 percent of Americans,	the other side of this/that/the coin	substitution	non-canonical use
(that's one side of the coin) The other is that,	the other side of this/that/the coin	substitution	non-canonical use
On the other side of the coin, there seems to be a wide variety of beliefs amongst economists	the other side of this/that/the coin	substitution	non-canonical use
. On the other side of that coin you have to always	the other side of this/that/the coin	substitution	non-canonical use
That's nice and fluffy glass half full stuff. There is also the other side of the coin. Firefox market share appears to have peaked at a global 20%	the other side of this/that/the coin	substitution	non-canonical use
On the other side of the coin the ugliest word for	the other side of this/that/the coin	substitution	non-canonical use
The Other Side of the Coin lets players experience a completely	the other side of this/that/the coin	substitution	non-canonical use
The Other Side of the Coin features objective based level progression	the other side of this/that/the coin	substitution	non-canonical use
The other side of that coin is that the Nexus 4 doesn't have any expandable storage.	the other side of this/that/the coin	substitution	non-canonical use
But the other side of the coin is that the wider	the other side of this/that/the coin	substitution	non-canonical use
On the other side of that coin, though, there have been many games that I wouldn't	the other side of this/that/the coin	substitution	non-canonical use
And the other side of this coin is that the folks who remain as	the other side of this/that/the coin	substitution	non-canonical use
most severe at 3 to 12 months. # On the other (wet) side of the coin, wet conditions are evident at 1 month from the Pacific Northwest	the other side of this/that/the coin	substitution	non-canonical use
# On the other side of the coin, though, there are many	the other side of this/that/the coin	substitution	non-canonical use
to reinforce this side of the coin as well. # http:	the other side of this/that/the coin	substitution	non-canonical use
The Other Side of the Coin # Magicka: The Other Side of the Coin lets the player	the other side of this/that/the coin	substitution	non-canonical use
Forum Magicka: The Other Side of the Coin	the other side of this/that/the coin	substitution	non-canonical use
but let's look at the other side of the coin.	the other side of this/that/the coin	substitution	non-canonical use
the other side of the coin is that she should have sent it	the other side of this/that/the coin	substitution	non-canonical use
Ethan's fairy-tail is only one side of the coin	the other side of this/that/the coin	substitution	non-canonical use
Each side of the coin corresponds to one team	the other side of this/that/the coin	substitution	non-canonical use
you may one day be on the other side of that coin	the other side of this/that/the coin	substitution	non-canonical use
the author's treatment of the other side of the coin	the other side of this/that/the coin	substitution	non-canonical use
But there's also the other side of the coin.	the other side of this/that/the coin	substitution	non-canonical use
either side of the coin: overeating or not eating enough is a concern	the other side of this/that/the coin	substitution	non-canonical use
MichelleMiyazato: either side of the coin: overeating or not eating enough	the other side of this/that/the coin	substitution	non-canonical use
On the one side of the coin we are to be " in " the world. As you	the other side of this/that/the coin	substitution	non-canonical use
on the other side of the coin was the separatist sentiment	the other side of this/that/the coin	substitution	non-canonical use
On the other side of the coin, I (jokingly) suggeste	the other side of this/that/the coin	substitution	non-canonical use
The other side of the coin is that it can feel also feel	the other side of this/that/the coin	substitution	non-canonical use
On the other side of the coin, if you don't have lots of possessions that you're	the other side of this/that/the coin	substitution	non-canonical use
However, on the other side of the coin I don't think carriers discount your rate once the subsidy is	the other side of this/that/the coin	substitution	non-canonical use
On the other side of the coin - if we were to see the DIA turn around and rally	the other side of this/that/the coin	substitution	non-canonical use
And on the other side of the coin you accept state	the other side of this/that/the coin	substitution	non-canonical use
because the real story is on the other side of the coin.	the other side of this/that/the coin	substitution	non-canonical use
But on the other side of the coin technology implies specialists	the other side of this/that/the coin	substitution	non-canonical use
On the other side of coin, there are some imaginative	the other side of this/that/the coin	substitution	non-canonical use
side, but the other side of the	the other side of the coin
look to the other side of the	the other side of the coin

## Sheet: Sheet2
N	Concordance
1	cause of their repentance, but who come to sympathize with the victim's family. We could not punish the felons, but the law is fair, only the law could sentenced to their death in order to balance the society. As for me, I think this problem has two sides. On the one hand, if the criminal did not mean to murdered someone and he is really want to compensate the victim's family. After negotiating w…
2	any problems by ourselves.For example,with CET4or6 certificate,we can travel abroad freely and buy or mend computers on our own without being cheated.For another,it is helpful to employ in today's employment situation.However,every coin has both two sides.Some insist that it is sometimes too utilitarian to get many kinds of credentials.Many students study only for certificates which are necessary…
3	an spend more time doing things what we like. In the second place, we will free from online shopping. However, it is very crowd to buy things on traditional holidays at the supermarket. What's more, it is a fashion for young people. One coin has two sides. There are some disadvantages of online shopping. Firstly, we can't touch the things what we buy, such as we couldn't try on clothes, we couldn…
4	tific ideas quite well. Furthermore, in terms of mathematical theory, scientists makes full use of their initiative to speed up the development of science. As science brings us so many benefits, it does harm to the world sometimes. Each coin has two sides. It is said that the world will be destroyed completely if people abuse the nuclear weapons. What's more, the world is becoming warmer and warm…
5	strangers have advantages and disadvantages .Some people are choosing help strangers. For one thing ,The reason why they say so is that helping strangers is a virtue. For another.They think help others will be helped by others. As every coin has two sides.There are people that are against the idea.To help strangers will give as in trouble and danger. As far as I'm concerned, I think help stranger…
6	We gain knowledge about the world and our life from two ways:book knowledge and personal experiences. The topic of book knowledge and personal experiences which one is more important to us is becoming more and more popular recently.There are two sides of opinion about it.Some people say book knowledge is more important,while others think that personal experiences is true importance. I strongly su…
7	ents are very difficult for people to remember. Nike, for example, has a simple slogan used all around the world:'Just do it." Advertisements often use funny situations as well. It is easy to remember an entertaining ad. Actually, every coin has two sides. Adbertising is without exception. But in today's whorl, adbertising is not only necessary but also helpful. Let us make our life easier by lea…
8	can obtain many useful information,you can make friends with different people. When you meet difficult in your life.you can chatting with your friends on the Internet.More,After study you can watching movie make you relax. However,every coin has two sides.There is so much rubbish on the net,which are some medium messages about crime.Net also make people waste time on it.In addition,more and more …
9	t home to go out to attend some activities. Actually, they have lost face-to-face communicating skills. With time going by, more and more people will not adapt to the reality, especially interpersonal communication. Last of all, the Internet has two sides influenced on communication. Recognizing the convenience and inconvenience, we can make use of it and make our life colorful! !
10	Only a little people stand on different side.Although spoken English is a basic skill that every student should master,they think that spoken English test will increase the burden for students. In my opinion,there is famous saying,every coin has two sides.The oral test will let students to waste much time in preparing test,but also is a great motive power to learn oral English well.It's obvious t…
11	d die. His father moved the car and saved him. Usually, no one can move a car. But, his father did it. Love is the reason. When his father full of stress, the love makes him stronger. This thing proves that wonder is caused by stress. Stress has two sides. In this condition, stress makes father save his child. As the saying goes:" people can not do anything without stress. " Many athletes failed …
12	theory of the research, the key to relieve stress is to minimize the stimulation our brains receive. To achieve this goal, changing our personal perspective on tough things can sever as a feasible method. Just as the saying goes, every coin has two sides, we ought to be aware of the better part of ourselves after weathering the storm other than one-sidedly focusing on the bad things that stress b…
13	ften. Also the paparazzi will take photos of you when you are with privacy,they may take pictures of your secrets. They are bad for your reputation. All in all,being famous may be a good thing,but also is a bad thing. It just like everything has two sides. So I agree with it. .
14	hat helping others can put us in trouble.It is known that more and more traffic accidents caused Hit-and-run driver by fled the scene,which will do the great damage to the people who help injurer. As far as I am concerned ,just as every coin has two sides,it is true to the above phenomenon.In my opinion,we should still try our best to help strangers.On the one hand,everyone needs help from others…
15	including the stars, celebrities,but also government officials.It is known that the most users of microblog are ordinary people! People using the microblog can get more and more information about live,news,and so on .But ,just as every coin has two sides, microblogs might give rise to some problems as well. Some people would express their thoughts and ideas by writting them down in the microblogs…
16	h globalization. As we can see, the globalization is becoming hotter and hotter in today's world. It brings opportunities and wealth to every corner of the world and the huge world a small village. However, as the old saying goes, every coin has two sides. In my opinion, we should view the globalization in an objective attitude. That's to say, the globalization has both advantages and disadvantag…
17	g more and more popular. Many young people are up to it because it really brings some benefits to our daily life, but at the same time, some problems are coming to us with the development of Online Shopping. There is no doubt that every coin has two sides. Online Shopping indeed has some advantages. For example, we just need to move our fingers to get something we like appeared in front of us ins…
18	o get some information.For example ,people who have doctored degree lost job is easy than people who the high scool diploma . It is a usual fact aroung the word today.So I don't know why it is ,but now I know the reasons .And I think it is sbout two sides .Following is my reasons. First ,if a people who have the doctored degree ,he won't to do something like dirty work ,tired work ,dangerous work…
19	kills about online shopping. Such as, how cheap, how the quality of the class ... and slowly let the soil begin to focus on fashion, also started up fashion. Online shopping has many advantages, but there are a lot of shortcomings. As a coin has two sides. Advantages: First, home "shopping", order without time limit: the now fashionable men and women, due to busy work during the day there is no m…
20	munication tools, such as mobile-phones and computers. We can not only easily communicate with whomever we want but also save our time. Moreover, it doesn't take us much time to have a journey because we have car, train and plane. Everything has two sides. Of course, there are both advantages and disadvantages in advanced technology and science. One of the disadvantages is that the pace of our li…
21	us some different feelings,and when we get over frustrations,the gladness should make deep effects in our mind. However,in the present,as a collage sutent,the ability of get over frustrations are not enough.the part of reasons,I think,which have two sides.the first one is parents cocker their children.they always deal with everthings well for children.and make children like the flowers in greenho…
22	In modern society, the ways of communication has increasingly changed. As we can see, network communication has become a very significant way of communication. However, just as the saying goes, " every coin has two sides." This phenomenon has aroused hot discussion. Some people do think that communication on the Internet can lead to severe consequences. They give the reason that network communica…
23	gainst this view, in their opinion, cheating phenomenon exists generally in the network, if you can not judge right from wrong, you will lose yourself. Moreover, it will do great harm to your life and study. Just as a saying goes, "each coin has two sides." As far as I am concerned, online communication is of great significance, in spite of that, it high time we should weigh the pros and cons, ta…
24	is very convenient. Most of all, to work in big cities have more opportunities, higher wages. But somebody said, to work in big city fierce competition as well as the working pressure. What's more, big cities of high consumption. Everything has two sides. As far as I am concerned, I prefer to work in medium and small cities. On one hand, medium and small cities without the noise of the big cities…
25	one is a wrong thing.Because some teenagers play it all the day so that they can not study better.And it is not only bad for our health but bad for our thought ,so lots of adults forbid their children play cellphone. In my opinion,every coin has two sides,we should use cellphone properly.And then it will help us a lot. t.
26	Everything has two sides and the thing that beauty contests be held among teenagers is not an exception. It has both advantages and disadvantages. Some students think that like beauty is a basic mind of people, and it provied a stage to show teenagers' tastes, and help
27	hey have less time to do physical exercise.In addition, the retired who have lots of spare time, feeling lonely. While,Guang Chang Wu can make them together,not only can make the dancers have a good workout,but also make them enjoy it.A coin has two sides, however, it brings noise to neighborhood,which disturbs the regular life of the people in the neighborhood. For me, I'm supporter of Guang Cha…
28	nd, compared with writing a letter, it seems more faster and can give us a personal feeling. In addition,the mobile phone is a flexible means to share your emotions as well as daily life almost every time and every where you want. "Each coin has two sides ",mobile phones also do harm to both physical and mental health. On the one hand, people spend much time in entering QQ and playing games in mo…
29	th its wide range of uses,we can recognize our own position by mobile phone's GPS when we get lost.What's more important, compared with computer and TV,mobile phone with smaller size and lighter weight is easy for take with. While every coin has two sides, mobile phone also has some negative impacts on people's daily life. For example,some people want to keep up with fashion, they go on a diet ev…
30	enough contented with our steps.As the mobile phones development,it replaces the letter ,becoming the common tools of communication.Therefore,the mobile phones are playing more and more important role in our life.But in my opinion,every coin has two sides,the mobile phones aren't expection.The advantage of it is that it's flexible of us to related to others,who is in the distance.Besides,it is al…
31	on,while the mobile phone can convey others which are relevant to what you want.In contrast,the mobile phone is more convenient than tne book. We take it for granted that the mobile phone plays a vital part in our life.Nonetheless,everything has two sides,the mobile phone is not an exception.Chances are that it does harm to our physiology and mentality as long as we don't keep a balance on it and…
32	ment,such as the touch-screen phones and smart cell phones .Not only do they make more convienient in people's life,but also they can be offer some more imformation we need,like shopping online ,surfing,playing games ,ect. However,everything has two sides.Apart from their advantages, their disadvantages can be obviously found. For example,many people, especially those teenagers who over rely on t…
33	e shopping less real and reliable. For another,many people complain about the poor quality of the goods that is quiet different with its description. Also, the delivery may increase the risk of goods' damage,ect. In my opinion, as everything has two sides,we should treat the online shopping more seriously. Because online shopping is an advoidable trend, which more and more people will be accustom…
34	ll add pollution.Secondly,it also brought environmental pollution,resource depletion and friction between cultures and so on. More than this,Chinese Universities have been expand enrollment levels to meet the rising demand.However,every coin has two sides.On the one hand,more and more students are enrolled to Universities.It keeps up with the need of the job market.And most of all it can raise th…
35	an't see the real goods by your own eyes but just see the photos. You can't have the fun of going shopping with your friends. And the most dangerous point is that somebody bad can steal your money and get your personal information. These are the two sides of shopping online. It's all up to you that how to choose these two ways of shopping. I hope you can get useful information after reading this …
36	ll well,what's more,it makes a big profit for the company.For another,it depends on customer's psychology.Some people thought a pretty packaged means a high quality,but some people thought it wasn't practical to buy them. However,every coin have two sides,so does it.As far as I was concerned,I figured that manufacturers and consumers are supposed to shoulder the responsibility for this problem.Ev…
37	e. As for me,it is widely believed there are seveal positive aspects as follows.Firstly,it is convenience for us to keep in touch with parents and friends.And secondly,it can inscrease our enjoyment. Just as a popular saying goes,"every coin has two sides",mobile phone is no execption. To begin with ,when we are playing mobile phone, we can not pay attention to the teacher. What is more, other st…
38	With the development of science and technology GMF are more and more pervasive now. Every thing has two sides.Genetically engineered food production technology has its advantages and disadvantages .Some food can not produce,but genetically engineered food production technology can produce new food . Now the population is increasing,people don't have eno
39	. From the picture, we learn a country student from Guangxi Province is studying the Peking University course on the internet. As we all know, education does not simply mean learning to obtain information. There is an old saying"Every coins have two sides". The internet, which lets us obtain information conveniently and quickly, is good for our education. However,it does not only mean learning to…
40	tly, The network real-name system was debated by people. Some people consider this system can give us a reliable source of information ,while others point out that this system maybe leak personal privacy. There is no distrust that everything has two sides which the network real-name system is no exception. The government can take effective measures to mange network easily by network real-name sys…
41	f computer and students'curiosity .Besides,it is more convenience to students to learn online.What'more,students would learn much other things which is not in books in that the Internet includes much knowledge. As the saying goes,every paper has two sides.I suppose education online would bring more things to students who really want to learn more.And I also think that it is necessary for students…
42	o make friends with foreigners and chat with distant friend, but also we can get some information from internet by using cell phones. What's more, with it, you can inform somebody immediately if you have urgent situation. However, every coin has two sides. While we are discussing the merits of cell phones, we cannot forget its demerits. The most problem is that the radiation of cell phones will d…
43	Cell phones have become increasingly popular in China nowadays,especially among the youth.However,there are some pros and cons toward the cell phones.It is a common saying that every coin has two sides. As for pros,cell phones have brought people a lot of benefits.On the one hand,the most important benefit of cell phones is that it is very convenient.People can keep in touch with their family,or …
44	ce,they can get some information from the Internet by the cell phones.Furthermore,if someone has a heart attack or traffic accident,a call to emergency hospital or the police can quickly bring the victim the help he wants. However,every coin has two sides,while we are discussing the merits of cell phones,we can not forget its demerits.The most serious is the electric wave radiation which is thoug…
45	. What's more , cell phones make us get closer and closer to each other . More and more communicative applications are being used every seceond . These apps can not only text to our friends but also send voice messages . However , every coin has two sides , merits usually go hand in hand with demerits . The number of human beings using cell phones is increasing rapidly . According to Jorma Ollila…
46	addition,some illegal people even spread some false information on the internet. Personally, it is undeniable that blogs have been making a crucial contribution to our daily life. Nevertheless meanwhile, we should not ignore that everything has two sides. Only we make good use of blogs can we obtain benefits from blogs. Believe it or not, it we try our best to carry out the regulation ,our world …
47	ch other. In my opinion,for the student to say that this is a good thing because it can increase their imagination.And it also can cause the school life to be more richly colorful.But all matters have both advantageous and disadvantageous of the two sides.There is still a lot of problems in it,for example these students always use these hackneyed stuff method to cause the life to be more and more…
48	opinions among people as to shopping online. Some people suggest that it is convenient for our daily life. And the most important is that this new venture will spark logistics growth. They think online shopping is good for us. But everything has two sides, other people think online shopping is not an exception. It has the disadvantage too. We can't check the quality of the things we bought immedi…
49	Like a coin has two sides, there is a positive aspect and negative aspect to the problem that whether it is good or not to treat pets as a family member. Having close relationship with animals can develop good character of people,but at the same time it may lead to denat
50	an provide choose online shopping can get something cheap .But shopping online brings a lot of disadvantages.For example, It is difficult to guarantee the quality of goods bough onling . It is not safety to pay online . After all, every coin has two sides .We should learn how to take advantage of the Internet resources correctly. .
51	Everyone has a different feel for college life.Some very satisfied to enjoy the freedom of college life.However,others feel that college life is boring because they do not what to do in their free time.In fact,everything has two sides,college life is no exception,the key is how to make full use of our college time,and turn it out to be rich and wonderful.Now,let me tell you about my feelings on c…
52	anger to life.It can happen anywhere,anytime and to anyone."I can't stand the competition and failure",which many people said that find excuses for myself.As a matter of fact,no person succeeds all the time.So,we must face with it. As a coin has two sides.People have different attitudes towards failure.On the one hand,people are afraid of failure that they can not bear the blow and try not best t…
53	o be a leader is necessary and norm, because they think they deserve it and neglect a leader job whether suit them or not. As far as I am concerned, to be a leader in every area is not always better in every field they experience. Every coin has two sides, to be a leader we not only earn much money, but also we can bring our knowledge into the area, and do something useful in this position, but e…
54	atmosphere to study. Then those people can make a good conclusion that: it should be forbidden. Though I have described those two opposite opinions, to be honest, I have my own idea about these the affair. Just as the saying goes, ever coin has two sides. From this news we can easily found that, some people have dong some unexpected behavior to against those people who practicing dancing, such as…
55	eed not choose on the street that will protect you from the sun or rain when you out of.something ships on the line are cheaper than in the store.sometimes when you buy some dear ship the boss will give you a little gift and so on. ever coin has two sides, although online shopping is convenient that there are still many shortcomings.for example, When you buy something, the online store's delivery…
56	Nowadays, an increasing number of people think that shopping online is the most necessary in our daily life,regardless of the old,the young,the male and the female. As we all know,everything has two sides,shopping online could be good or bad idea depends on a couple of things.There are many advantages.Firstly,shopping online is very convenient and advantageous,you can buy anything that you need w…
57	you want on the Internet because there are many kinds of things you can choose, and you can get them at your school rather than go to the shop by yourself. So shopping online is extremely good and convenient. Everybody knows that everything has two sides---good and bad. So we should be careful when we shopping on line. For example, there are many cheaters on the line and many people are cheated w…
58	ings which you want to buy. Finally, many students are addicted to going shopping on line so that they always call their parents for money. It makes their parents very sad. So shopping online is also unfavorable for us. In a word, everything has two sides.So we should think about it carefully and balance it between good and bad. If you can hold a good heart and make a correct choice, everything a…
59	he people think it is very convenient,For the students,the busy men,the old men,They needn't to spent a lot of time in shopping,they can buy some goods that haven't on the local place,Order is not limited to the time and the place. Everthing has two sides,shopping on the lnternet also have a lot of disadvantages,lt can't insure that goods have a good quality,lt can't try clothes on them,lt is inc…
60	uare dancing .indeed,the square dancing become more and more popular for the Chinese Dama,and they certainly enjoying it.what's more,it has already became a stable lifestyle for them to relaxed and practice themselves.however,as the coin has its two sides,the squace dancing always result in some terrible inluention while it bringing the Dama a wonderful relaxition.As a piece of news has said: a m…
61	,they shared the funny and terrible story sometimes.there is no doubt that it is a precious opportinuty for them to change the stubbon lifestyle and scatted the different thoughts,and promote a development of city culture. Just as a coin has its two sides,many people extremely offended the "square dancing".one of the most essential reason could illustrate the opinion-the loud voice from the video…
62	being a man,but freedom also should taken with rules,otherwise this world will out of order.In this way, square dancing needs to change, the government should take responsibility for it's disturbing troubles.But as the saying goes,every coin has two sides, we also have to aware the benefits of square dancing, what we should do isn't just abandon,we got to make it become a activities that only hav…
63	it cards are playing an important role in people's daily life, and becoming more ordinary in China. In modern world, bank and some financial institutions encourage the customers to use credit credits instead of shopping by cash. But, things have two sides. On the one hand, consumers will be able to "buy now, pay later". They can go shopping without worry about the cash will be stolen or not enoug…
64	any shortcomings. When I am surfing on the net,I play the games and I loss the time which is so important for us. When I surfing on the net,much surfing has impaired my vision.I am shortsighted,the sight is what I loss on surfing net. A coin has two sides.So we must pay much attention to this problem. .
65	Nowadays, we should to go to work .Now that people need working, they will chose the ways to get their company, such as drinking and working. However, one coin has two sides. The advantages of driving like that you don't get wet when it rains .And it's cooler to drive in hot weather .But driving also has disadvantaged. For example ,it's slower when there's traffic ,it's stressful when traffic is …
66	With the development of Internet,more and more people prefer shopping online,which becomes a fashion today. Nevertheless every coin has two sides,so we must take both advantages and disadvantages into consideration. On the one hand,we can enjoy lower prices about the same product. And then we can get more detailed information and compare with other shops quickly to choose the best one. Fu
67	ing at home can achieve relaxed shopping. Third, the goods with the performance bought online cheaper than in stores. Having a busy life, we all need to learn how to use online shopping, which has many advantages. Nevertheless, as every coin has two sides, online shopping also has disadvantages. For one thing, the actual goods and the introduction of the Internet have a sizeable gap. For example,…
68	is difficult to judge is true or false. For another, there is a certain risk of online payment. Personally speaking, I suggest that consumers buy something without impulsion and think twice and then make the decisions. All in all, everything has two sides, so we should pay more attention to online shopping. As college students, we need to have a reasonable comsumption. Considering this way of sho…
69	With booming development and application of the Internet,online shopping has made people's life more and more fashionable and convenient. While everything has two sides,people must be cautious of if some shopping platform is standard or not. Otherwise you will suffer losses and even be threatened in terms of personal safety. To begin with,shopping is no longer a tiring thing. Just click your mous…
70	ts about that. For example,a buyer gave a negative common on a shop so the shopkeeper online puts her private information on a marriage-seeking web and threatens the girl to cancel the common every day. Just as the old saying goes"every coin has two sides",so we should make full use of its advantages and don't ignore its disadvantages.
71	and sizes,which may cause us to buy unsuitable clothes and waste money.In addition,there is a variety of things online,some person may be addicted to online shopping and buy something out of control that is not needed . All in all,every coin has two sides,what we should do is to make good use of online shopping and without being addicted to it.
72	he traffic jams and pollute the environment but also damage people health and so on. As far as l am concerned l think the goverment should take the measures that we should limite cars number to reduce air pollution. As we all know every coin has two sides . we should improve cars'advantage and indrease environment's pollution. Environment is to us what water is to fish. sh.
73	art-time job and so on.It can learn many social experience.What is more,we can understand the book without knwoledge,and know different knowlege. At last,learning by doing can expand our horizon. There is an old Chinese saying that each coin has two sides.Other people believe that reading is a critical part of learning and growth. Finding the right book at the right time can light an emotional sp…
74	Relativitly,College students are more freer in time.A lot of students make full use of their spare time and vocation to do some jobs.That is a very common phenomenon. Every coin has two sides.Firstly,doing part-time jobs can help the student whose family is nervous in economy solve their economy problems. Secondly,we can gain knowledge and accumulate social experience through doing part-time jobs…
75	It is a fashion that people go shopping on the Internet in modern society. For example,white-collars are gradually going shopping in daily life. As the coin has two sides, it has two factors. On the hand, it can save time for those who are busy working all the day. What's more, it is convenient for people who can go shopping no matter what time. On the other hand, it still has some disadvantages.…
76	We are entering a new time of making a greater discovery in science and a greater advance in technique. However, subsequently the environment has been destroy. Just as everything is two sides. In order to follow the trend that a low carbon oxygen life, person are doing their utmost to protect the environment. If we intend to get up with the step of new times, we should try our best to change the …
77	usually cheaper to shop online, for it reduces the cost. Thirdly, online shopping makes it much easier for the manufacturer to produce new products according to the needs and likes of the customers who respond promptly online. But every coin has two sides. Online shopping has its disadvantages too. For example, due to the loose supervision from the government, there may be fake and inferior goods…
78	e popular among young person. Someone think overseas studying has many advantages. for example. go abroad can study more culture of foreign. At the same time. it can improve our abilities to adapt their environment. However, just as one coin has two sides, it has its disadvantages, if you meet many difficult things, nobody can help you at once. maybe you can't communicate with foreigners better. …
79	ther hand, the proponents assume that it is a new customer with the internet's developed in 21th. They conclude that it is a creative language, yet it can decrease the pressure of workers with a long tired and boring day. However, every coin has two sides. Internet slang is an essential phenomenon under the rapidly developed of the internet. In my opinion, it is wise for us to choose the thing wh…
80	us,such as housewife,young landy and students.It is obvious seen that they are all femal.Maybe they are long for be loved.They care about something what they like.I sciencely believe that is a part of our life. However ,just like every coins has two sides.We should keep in mind that is not a reality.Although it brings us a lot of fun and joyness.In a word,we should look for fun from our colourful…
81	ctually do not need just because of the low price of the goods. And we cannot see the real goods before buying. As a result, when getting the goods, there maybe big differences between goods and images on the Internet. All in all, every coin has two sides. Shopping online is really convenient, and, in some ways, indeed promoting the economy of our country. However, we should recognize the disadva…
82	one. There is a deliveryman takes your goods to your home or your office. And online shopping also raises a new industry of mailman, which reduces the rate of employment. It makes people's life simpler and colorful than before. As every coin has two sides, online shopping also has its disadvantages. Because of its convenient and cheap, many shopkeepers in the name of flagship store sell some fake…
83	her roommates are talking excitingly. At this time, you will feel extremely nervous. Conversely, if you live at home, you can do everything and nobody could disturb you. You could have a quiet environment to do something. However, Every coin has two sides. Although you could study quietly, you may have less freedom when you live at home. You could go somewhere and meet someone you want to without…
84	Finally,There are less burden and stress.Especially,people will have a great emotion with living in the countryside. In conclusion,country life is very appealing. As far as I'm concerned,both city and country have lots of advantages.One coin has two sides.City and country also have disadvantages. If I have a chance to chose,I will work hard in the city when I'm young and I will live in the countr…
85	ch makes the air and water polluted. What's worse, many tourist spit rubbish everywhere and touch some precious culture relics, those bad behaviors lead to the damage of these culture relics; it becomes a burden to our developing. Everything has two sides, tourism has its advantages and disadvantages. Therefore, we should balance the advancing and back.in my opinion, the government must take the …
86	polluted, all kinds of plants are destroyed. Sometimes tourists will leave the rubbish after visiting. Then, so many people make the area crowded and beyond the place's capacity. Fronting the contradiction, we should take measures to balance the two sides. First, government should attach importance of protecting environment to visitors and give punishment to the bad action. Second, local governme…
87	o courage people to be tourist. Because the development of tourism can improve local economic growth. In order to attract tourist, a lot of stores .hotels and restaurants will be built. No doubt. It brings the local people income. Every coin has two sides. There are a lot of disadvantage of tourism. With the increasing of the tourist .Interest place has faced the worse and worse destruction. It h…
88	this industry has brought huge financial benefit to us. It has attracted not only the diverse investment, but also the attention of the public towards the breathtaking scenery as well as the fascinating historical sites. However, every coin has two sides. We cannot ignore that tourism has also raised some trouble. Take the following case as an example: the glorious wall-paintings of Mogao Caves a…
89	destroyed for there is an increasing number of visitors. It's known that some people are fond of signing their name wherever they travel. And others throw rubbish everywhere. It's really harmful to enjoying sightseeing. Actually, every coin has two sides. As far as I'm concerned, we should support the development of tourism powerfully. Some regulations should be published by local government to p…
90	, They are deeply impressed by the lasted development of our country .It is clear that Tourism contributes a great deal to the friendship and mutual understanding between the chinese people and people all over the world. Everthing, however, has two sides, Tourism gives rise to a number of problems ,for instance, It becomes a burden to our ineffecient transportation system ,besides, with the visto…
91	is will directly lead to the rise of local economy. Besides the tickets for the beauty spots, people from other places always want to buy souvenirs from the local residents, this will be a extra income for local inhabitants. But there are always two sides to everything. As more and more people come and go, many culture relics have been destroyed by those people badly. Some people like to chisel t…
92	What is known to all is that the tourism is developing very quickly.People always say that every coins has two sides.So the development of the tourism has advantages and disadvantages. On the one hand,the development of the tourism can promote the development of the local economy.Now,in order to attract more tourists and then to boost the economy growth, more
93	y only bury heads into papers without any consideration.Besides his high intelligence, he also has a good emotion quotient.He is so rational that he always knows what he wants and what he should do. Yet as the old saying goes, every coin has its two sides,.He also has an insufficiency side. Just like most other smart gays, he is also conceit and self-centered. In the meantime, he is too rational …
94	ent was comforting a girl who had just suffered some pains while she was also there and still sat on the chair. She looked antsy but without any real actions. Later, she told me that she was just unable to comfort an acquaintance. Every coin has two sides, and so as her. Being cold blood and warm-hearted at the same time, she seems contradictory and ambivalent. Nevertheless I suspect she is merci…
95	online.In general speaking,it's a symbol of society's progress.To customers,the prices of products online are relatively cheaper than those sold in stores.What's more,it's absolutely convenient to buy things just at home. However, everything has two sides.To spend less money,we may easily get products with quality which is lower than expected.What's worse,we may spend money for nothing. In my opi…
96	n account of its convenient way and inexpensive price.More than you can imagine,this fashionable way lessens the sales links so as to reduce the waste of the resource used to smooth the marketing in some deeper extent. Nonetheless,every coin has two sides.A large number of problems are also thoroughly exposed amid material society.What is the most serious must be the quality of the product throug…
97	ome people don't like the online shopping is that net is a virtual world. You don't know online things are good or bad. If you buy something on the net, when you receive it, it is maybe not the same as your imagination. In a word, everything has two sides, which are good, or bad. Therefore, shopping on the net for some people who like shopping on the net is maybe a good thing, but for those peopl…
98	the Internet.Now,many people prefer looking for something sensibly only by sitting in front of the Internet to walk on the street for several hours .We can save much time to do the other thing and we will not feel so tired. However,each icon has two sides.Shopping online remains some risks.We cannot guarantee the goods' size and quality.Maybe we see it beautifully on the Internet but in fact it i…
99	s our lives.It is exceedingly convenient to shopping online.Just click the mouse, pay for what they tend, then wait instead of going outside for something needed.Also they can buy things abroad at a lower price. As the saying goes, each coin has two sides.There are also many people who don't like online shopping.They have their reasons.The first one, they cannot see the actual things online, just…
100	hasizes effeciency and high speed, why should we abandon it? In addition, it's relevant regulations that we are ought to give priority to, instead of fussing too much about the negative sides of online shopping. As the saying goes, each coin has its two sides.
101	Nowadays,Online Shopping is becoming more and more popular.And more people like Online Shopping especially young people. But each coin has two sides.Some people think it brings some convenience.For some consumers, they can buy what they need on the Internet at home,and they can use the lower price,so it not only save the time and enery but also the money.For some retailor,it save the costs t
102	h are far from their home.On the contrary, they can finish all the things only use their fingers, which can also avoid the sun and rain at the same time.Therefore we can save more time and more money to handle other things. But as every coin has two sides, nobody can say that online shopping is more perfect.Everything has its own disadvantages and advantages. So does Online shopping.On one hand, …
103	ve to wait its arrive ,sometimes it take a long time ,if we are in bad luck we may get the goods not as we expected .And what is wores ,sometimes some sellers on the internet are cheaters they cheat money from this way .From above Every coin has two sides , two ways both have advantage and disadvantage .Every coin has two sides . Different person has different thought.To say a truth ,we should be…
104	k we may get the goods not as we expected .And what is wores ,sometimes some sellers on the internet are cheaters they cheat money from this way .From above Every coin has two sides , two ways both have advantage and disadvantage .Every coin has two sides . Different person has different thought.To say a truth ,we should be cautious to treat online shopping .we do not know whether online shopping…
105	nd disturb we study an rest,even not kown whether it is real.Maybe,when someone isn't pleased to reality,he or she regards it as his or her spiritual home,rather than solve the problem in their realistic lives,it's bad for them. Anything has its two sides,social network have greatly influenced on the way humans' making friends,we can enter everyones' special world,in terms of future lives,it make…
106	in the other hands,it is really very dangerous becouse you never know who is sitting in front of you.As both the fierce debate,Iwant to talk about my point of view. Today,QQ and Micro bo is very popular,so it is not very dangerous.Everything has two sides,as long as you use it reasonable,it will be good for you.My point of view is support!
107	and support its development. They think Social Networks provide us with a platform which we can use to keep in touch with our family and make contact with our friends whom we have been losing contact with for a long time. However, every coin has two sides. Some other people oppose. Although it is convenient to communicate with people, they think, there are a lot of problems which remain to be don…
108	for us.On the one hand,we can chat in networks,get some useful imformations,go shopping,and so on.On the other hand,we can work in the social networks,it is more convenient for companies to cooperate with other companies. As we all know,coin has two sides,so we should look on this question objectively.I think it is important that we how to use. As for as I am concerned,the social networks can mak…
109	o,but some people think social networks is good,because it can make it easier for people to communicate with each oher;some people think it bad for teenagers,because them think it is easier to make teenagers crime. At last,I think everyting have two sides,and look at the phenomenon we need to dialactically,we should take long to avoid short.
110	nged.Now,college graduates should find jobs by themselves rather than get jobs obey the organisation.So how to choose a good job become a big problem for the college graduates. What jobs do college graduates want to take? Just as every coin have two sides,different people have different opinions.For example,the female would love to do some works that steady,relax,fun and respectful just like teat…
111	some college students keen to take part in social practices .They may take part in a variety of social practices in order to be praised. In my opinion taking part in social practices actively is the necessary behavior. Though things always have two sides ,taking part in social practices do more good than harm.It is true that taking part in social practices occupies our free time to study or play.…
112	. I don't need to go out to buy anything." says Xiao Ming. Though it is highly popular around teenagers, some parents prefer to go shopping in the supermarket. They think the quality of the clothes on the Internet is too terrible. Everything has two sides. Although there are some defects, the way of shopping also helps us to buy things easily. In my opinion, we can buy basic things from the credi…
113	sures,our city had changed a lot. You won't see the road to be crowed anymore.And you can enjoy the freash air during the day.When you walking along the road side,you won't be mad just because the noise made from the cars.However every coin have two sides.Limiting the use of private cars also has some disadvertiges.PRivate cars can help us to go everywhere in everytime.After limiting the cars,it …
114	Have you ever thought about the relationship between travel and environment? Has it ever occurred to you that what you did may bring some negative impact to the environment? Every coin has two sides, on the one hand, tourism could promote the development of national economic. On the other hand, it may harm our environment. Then, let's discuss the disadvantages that travel brings to the environmen…
115	either enrich our knowledge or perfect ourselves in character. Therefore, it will provide a good foundation for our knowledge into society. It is significant to combine the theory and practice. However, just as a proverb puts it, every coin has two sides. One thing we have to pay attention to is that social practice maybe occupies too much time so that it will be likely to collide with our learni…
116	ides us with equal chance to communicate with others and express our opinions freely. Regardless of our age, sex, looks, and profession, we can make friends with anyone who has the same hobby with us. However, as the saying goes, every thing has two sides. The internet also cause many terrible problems. The recent years have witnessed an increasing trend of young's reliance on the internet as the…
117	on the screen makes people indifferent to others around them. Some of them are so immersed to make friends in the internet communication that they fail to make friends in reality. It is so terrible. Therefore, we should become fully aware of the two sides of the internet interpersonal communication.
118	to a famous university if his grades is lower than others. It is as the same as finding an honorable job. A person who have high degrees or possess some pratical skills can find a honorable job in the fierce competition. However, every coin has two sides. So competition both have plus and minus. On the one hand, it is competition that help us improves our grades and make us to be the best. Withou…
119	rson from children to adults, no one stays in society can escape it. When students play competiton, it is an encouragement to cultivate the spirit of cooperation and develop their potential to the full, it is the same with adults. Every coin has two sides, if people can't get used to failing in competition for sometimes, the confidence of them may fade away, eventually they are likely to lose aff…
120	the spirit of competition and cooperation. For another, competition can give us a chance to be involved in all kinds of activities. We can not only have access to more opportunities but also develop out abilities to the full. However, a coin has two sides. Eventually they become negative because of coming great pressure. From my point of view, competition is important for us. If we success during…
121	rts have different opinions. one side thinks that we need have the competition but other side think not. As we all know, in our society ,competition always be the theme . it is impossible to escape this current situation. However, every coin has two sides. Competition also has its advantages and disadvantages. On the one hand, competition can encourage ourselves to be self-confident and give grea…
122	pment if our society is very fast ,so we always have time to travel or on business trip.If I were given choice between transporting by sea,air or rail.Before making a good choice , we had better compare their .because we all know ,everything has two sides.Firstly,The most obvious important characteristic of air travel is the high speed.We can fly from northern to southern just in little time. and…
123	Computers is so popular in our daily life that we can't leave it. But each coin has two sides. We should make our use the benefits of the computer.Firstly,We rely on computer too much to solve problem by ourselves.Secondly,with the misuse,the disease of eyes on people become worse.Even some people can't leave computer alone,if so they wo
124	Recently,it has been growing up to public focus whether Postponing retirement age is possible,although now men retire at 60.Late or early retirement age both have two sides. However, in my opinion, I still suggest companies should encourage high-level employees to retire at the age of 55 so as to provide opportunities to the new generation, based on the following reasons: Firstly,from a firm's pe…
125	ey are doing part-time jobs, they will meet different people. It will help them to widen their horizon and have rich experience. College student will learn to make up new friends and deal with different problems. As saying goes: ' every coin has two sides. ' We should draw on the advantages and avoid disadvantages.
126	oning has benefits point out that cloning not only can be used for infertility,but also offers a promising future in medical treatment.Moreover,with the development of science,this technology will be used more and more widely.Everything has it's two sides.However,some others think,up to now we have not had enough experience,the success rate of animal cloning is low.Furthermore,it also has some mo…
127	ho have much money,but they aren't happy.they're worried about their work and stay up to late for work.As the time passed away,we can't see happiness from their faces.As a result,theirhealth will get worse and worse. In my opinion,every coin has two sides.One side,weath can bring us many befits and we can experience many thing that we are unkown before.For the other side ,it can also result in cr…
128	nking has its unilateralism.What's more,the makers are very likely to call for sponsorship from colleges so that the university ranking lack fair. As far as I am concerned,we should use the usual mind to regard it.As a saying goes,every coin has two sides.So university ranking is.We can use it as reference.however,you will be enlightened, believe is dark.
129	rstand communication ability. Communication ability can teach us how to get along with each other.If you want to survive in the society,this ability is useful.Compus is a good time when we learn the ability. As an old saying goes:"Every coin has two sides." However,as far as I am concerned,I subscribe to the idea that communication ability is more important than academic performance.In my opinion…
130	r hand ,the communicative competence is the bridge of between person and person . Most of the people think the academic performance is very important. They think we are only a student ,we are the most important thing is to learn . Every coin has two sides . I think follow your heart, do what you want , you can get it. .
131	an these functions enable us to grasp new dynamics of the everyday occurrence,conducive for us to keep abreast with the outside world, but they can also,in a large sense,offer practical help to meet all types of need. Nevertheless,every coin has two sides,mobiles also constitute some potential problems which we may neglect.For one thing,the excessive use of mobiles can give rise to the addiction …
132	become a hot topic among people ,especially among the young and heated debates are sparked . Some people say that going to class should be optional for students .To them , time will be distributed reasonably and effetely .However,everything has two sides and it has both advantages and disadvantages .To be optional for students may make their college life more casual and lazy . Furthemore , the ge…
133	cultural backgrounds and personal opinions, which will surely widen our eyes and makes us become more knowledgeable. Connecting with people especially from English-speaking countries online can also improve our English . However, every coin has two sides. Making friends online also has its disadvantages. There are still many people who want to cheat their friends online. Because it is a virtual w…
134	SOHO lifestyle is becoming popular among young people. But every coin has two sides. On the one hand, if one sits in front of computer for a long time , he will feel tired in his eyes and body.Besides the young are easy to be addicted with going to the internet and lack of exercise. Also,if everyone know one's private informati
135	gs you want abroad,the best choice is shopping online.Second,you can get your things fastly,if you are in an emergency.Third,shopping online is very cheap.Goods in the shopping center is more expensive than on shopping online. But every coin has two sides.The quality online is not sure.Maybe,the sellers give you wrong goods because of their careless.Maybe just a trip,only to get money. In conclus…
136	With the development of the Internet and the popularization of computers,shopping on the Internet has become a fashion,especiallyamong the young people.But,every coin has two sides. On one hand,shopping on the Internet has a lot of advantages.For example,people don't have to waste a lot of energy and precious time to go from one shop to another to choose goods they like.Also,the Internet has shor…
137	y things online and there is also many different kinds of things that we cannot find in the real shops. Usually,they are rally fantastic and nice.We may also save money because the things shopped online are much cheaper. However,every coins have two sides. When we are shopping online, we may face much danger.We may not find the things is the one which we want or need and sometimes we are also wor…
138	line shopping became a fashion. Online shopping has many advantages.It's very convenient for people to buy something what they need.So they needn't go out to shop .Also shopping rate is fast and cheap than those in physical store. Every coin has two sides .Online shopping also has many problems.The quality of the Online shopping is not necessarily good .We often do not have to guarantee when we s…
139	As we all know, with the development of science and technology ,E-books are more and more popular . At the same time,the production of traditional books are decreasing step by step. Everying coin has two sides .E-books also have advantages and disandantages .First ,with the wide use of computes and celephones, we can see that people use them to read any books they want to read everywhere . so ,we…
140	chnology ,various kinds of new technology have sprung up,including e-book. It is widely used in the word. Almost mobile phones are equipped with this function. But this leads to a problem:Is it beneficial to us? As the saying goes:Every coin has two sides.On one hand, e-book makes our life easier.First,we just need to download the information into the mobile phone which is portable. We don't need…
141	.Thirdly, e-book can also save more papers,so that we can save more resources,it also do better for our nature. The last but is also very important is that it can help us save much money,we don't need spending much money on books. Every coin has two sides,it also has many bad effects.On one hand,computers and handphones may have much radiation,it is not good for our health.On the other hand,read …
142	ng his articles.With the rapid development of computer multi-media and network,the globe is stepping into information era.In the information era, e-business is developing.And e-book is useful and important for e-busiuess.Of course,every corn has two sides.E-book also have some disadvantages.Because e-book is an electronic product, it is inescapable that e-book emits radiation.The radiation is har…
143	them .And at the last , electronic readers are portable ,we can carry hundreds of books with us without worrying about their weight , and we can read e-books anywhere ,on the bus , train , airplane and while standing in line . But every coin has two sides .Electronic readers also have many disadvantages .Firstly ,it is harmful for our eyes ,when we spend numerous time in reading e-books .At the s…
144	. Thirdly, every year people cut off a large amount of trees to produce paper , it means damage the environment seriously and don't conform to the sustainable development . However , e-books are helpful to protect the environment. Each coin has two sides, the disadvantages about e-books are also evident . First ,e-books have much radiation and affect our skin quality .Second, if we carry e-books …
145	. It is really suitable to read books. Besides that, electronic reader is also convenient to take. We can read any books we like everywhere. Surely there's no use going to the library or bookshop to read books. As the saying goes, every coin has two sides. Electronic reader also has some disadvantages. It is very expensive. Not all the people are able to buy one. Besides it, if you want use it, y…
146	much money,and there are lots of free e-book can be downloaded on the internet. What's more,electronic book is environmentally friendly.Its existence helps reduce the output of paper and save natural resources. But,as we all know,everything has two sides.E-books also have some disadvantages.They are bad to our eyes,we always feel tired easily. To our disappointment,many paper publications do not …
147	and preserve. It can save a lot of space because of its small volume. You can carry it anywhere at any time. In addition, e-book is environmental .It does not need any papers. So it protects many trees from being cut down. However,every coin has two sides. E-book also has disadvantages. Firstly,e-book is dependent on electricity . Thus, it can't work without electricity. What's worse, electronic …
148	ain information .We can download a lot of reading materials through the nexwork or use small electronic equipment. Fourth, E-book can contribute to environment protection because papers and forest resources can be saved. Howerver, every coin has two sides. E-book still has lots of disadvantages. First, it encourages people become lazy. Many persons are not accustomed to reading books. Second, E-b…
149	are light and thin.It's easy for you to take e-books wherever you go and whenever you want.Last but not least,there are large amount of room to storage information.This is what common books cannot practise. As the old saying goes,every coin has two sides.Many people criticize e-books,they may raise the following reasons.Firstly,owing to being revised easily,we have difficulty to storage informati…
150	ng points.For instance,e-books don't take up much space,at the same time,e-books are very light.You can go to everywhere with your e-book.In a word,e-books have become a part and parcel of our daily lives. As the old saying goes :"Everything has two sides."There are some disadvantages of using e-books.It is possible for us to be addicted to it.We may become lazy because we needn't finding books i…
151	e prices of e-books are so high. But I don't agree with so. On the contrary, I believe it's an effective way to help us reduce the economic burdens because we don't need to spend much money on buying paper books any more. However, every coin has two sides. Although there are so many advantages of e-books, deficits still exist. Firstly, the radiations of e-books will damage our health gradually, s…
152	have to drive your car,wait for the traffic and reach the bookstore to buy some books.It is very convenient for you to download many books and read them on the e-book.E-book is compact and easy to carry.You can take it everywhere. Every coin has two sides.E-book has disadvantages.First,The technology of e-book still needs developing.There existed deficiencies in e-book.Second,e-book is much more …
153	most e-books on the Internet are free, but paper books require payment.Even though some e-books need payment,they are not expensive.What's more,when we are away from home,we don't have to carry on with a lumbersome paper book . As every coin has two sides,e-book also has demerits.Many people remain a paper book devotee.Parents consider that lots of students are addicted in hypertext fiction, e-bo…
154	omputers can quickly the information you want . Secondly, In computers can chat with the friends,increase feelings.Thirdly,in the computer can timely know the affairs of state,enrich our knowledge,broaden our horizons. However,the coins also has two sides.On the one hand, the computer spends too much time and money.As a student, study hard is more important than play computers. On the other hand,…
155	heir Wechat, and if you are their friends, you can see the news in the friends's discover. Especially, the young people and girls, they took photos and left some messages on their internet communication instrument at anywhere. But every coin has two sides, it is very convenient for us to keep in touch and we also can say something intersting or your feeling. But i am so afraid about that, our pri…
156	Nowadays.along with the developments of times ,science and technology through to the human life! However.just as the saying goes "every coin has its two sides".Both promote life level increases, and bring many security problems. On one hand,in my opinion.i think science is good for our life.because it can Promote human progress.such as medical.study.diet and so on.long longago.If we got the infec…
157	classes. For one thing ,the fast pace modern life do bring us great pressure ,sending kids to art classes build up of pressure not only parents but also children .For another ,children need freedom,they need the time of enjoyment. Every corn has two sides.As far as I am concerned, parents should ask for children's idea .Let themself select go to art classes or not to go ,which one art class in de…
158	nce of doing things and imporve the ability to practise. In my opinion,reading is a traditional way of obtaining knowledge and knowing the world.As it was said before,we will be profound and more thoughtful.But,as the proverb goes'every coin has two sides',we will achieve nothing if we don't put it into practice.Contrary to reading,we have more chances to reading,we have more chances to touch thi…
159	oaden our horizons, change our ideas. Through reading, we can enjoy life and have better faith. However some people have different ideas, they think the best way to learn is to exercise us in the society. What surprised us is that every coin has two sides. Taking the ideas into consideration, the best way to learn is to combine knowledge and practice. As the old saying goes"books are our good tea…
160	ses are delivered to you by mail. When you receive the purchase as like a gift. Because you never see it, it feels a little surprised. Last but not least, when it comes to the security of online shopping. It's hard to say, because every coin has two sides. At this time people should have a strong sense of protecting themselves. You meet something strange once online shopping, therefore you must b…
161	t.People become addicted to variety of network games and lead an indoor life,few people play outside games and do sport. As far as I am concerned,we should balance the effect of the Internet .Never let it dominate our daily life .Everythings has two sides .We should take good advantages of Internet .
162	to our disappointed,there are some problems about blog writing.For example,blog gave some bad information sometimes and which have a bad effect on us. AS far as I am concerned, I claim to write blog is very convenient.Nevertheless everything has two sides.Through blog is good. There are also some problems about it. So, when we use blog,we should be careful.
163	efit our society!People, however,differ in their opinion who tend to retain it are firm believe that it is an efficient way to improve a nations education quality and to detect it. As far as I am concerned,we need to remember that every coin has two sides.To begin with,there is a real limit to apply it,furthermore,it is unreality to make a radical change which should be shutter too,cause it's the…
164	e access to the institution of higher learning.The reality confirms that this examination has been taken as an assessment system,which was handled by the national government who intends to select talents from the crowed.However,as every coin has two sides.This assessment system is only suitable for cram teaching.As time gone,this assessment system's weakness is exposed to the society.To get recog…
165	erts have long found out that most cases of crime are directly related to low income. There is another point to back up a negative view against income gap. For most people, income gap may let they down that they obtain from work. As anything has two sides, so has the problem of income gap.In my opinion, I believe that this gap may motivate people to compete better in the job market. When this gap…
166	tion, social status and relative work relatively stable industry.I think examination of civil service in the modern society more and more people, can be reflected from one college graduates employment has the certain difficulty.Things are always two sides to everything. Civil service exam can provide a lot of excellent talents for the government, to better serve the people, for the participants o…
167	your friends will be pround of you.Besides, it's more stable than any other work.you even don't need to find other work until you retired.Last, civil service has more relax, meanwhile you can get good pay. As far as I'm concerned, every coin has two sides.First of all, not everyone can achieve their dream to be a civil service.According to survey , the rate of passing the exam is quite low.Then, …
168	As an old saying goes: every coin has two sides.It is obvious that music also has two sides especially popular music. What is known to all is that most young people are fond of pop music such as rock music and jazz,they may consider it is different from other boring music. Nevertheless in our
169	As an old saying goes: every coin has two sides.It is obvious that music also has two sides especially popular music. What is known to all is that most young people are fond of pop music such as rock music and jazz,they may consider it is different from other boring music. Nevertheless in our parent's eyes they may regard rock music is
170	the idea that the Spring Festival Gala on CCTV should be canceled.To begin with,the quality of the programs has been worse and worse,it's very boring.In addition,the consumption of hosting a gala is a bit high. From where I stand,every coin has two sides.Though it costs a lot, there are also some measures to deal with the money.What's more,more different forms of the programs can be offered.There…
171	he show also courses some controversies. Somebody thinks that the show sometimes is unfair, the judges are emotional. In addition, some shows are disappointing. Maybe some performers can't control themselves after becoming famous. Everything has two sides. We can't review it just by one. If you ask me, I think the good is more than the bad about the show.
172	to the news or the weather forecast on TV. Recently more and more people have been keen to watch the talent show, so more and more TV stations hold it. We have the different views on TV talent shows. However, in my opinion, just as any coin has two sides, the question being discussed here is no exception. Firstly, Holding the shows provide big stages for talent person who want to show themselves.…
173	ll help people release pressure and live in a happy way. What's more, people can know a lot of things and get o lot of information through social network, it will broaden people's horizon and improve people's educational level. But each coin has two sides, there are also many problems, more and more people use the social network, it makes people like expressing their feelings to the screen rather…
174	is facing the group cooperative learning problems .There are different opinions among people as to group cooperative learning. Some people suggest that group cooperative learning is novel.Ang the traditional classroom form change.Everything has two sides,some people say that cooperative learning group tends to decline, because the members of the team have different levels of mutual illumination e…
175	As the coin has two sides.There are two sides to everything.Such as the cooperative learning.The most of the students think it is a good way to learn.It is more interesting. Part of students do not think so.They suggest that it is boring to absorb for us. As far as I can
176	As the coin has two sides.There are two sides to everything.Such as the cooperative learning.The most of the students think it is a good way to learn.It is more interesting. Part of students do not think so.They suggest that it is boring to absorb for us. As far as I can see,I like the form
177	rate on it more.Others have opposite views.They think this way may waste time that we communicate with other people.Those who can not finish their homework maybe helped by their partner without themselves. As far as I am concerned,every coin has two sides.I think group cooperation have advantages and disadvantages.The good aspect is making us happier than study by myself The bad aspect is wasting…
178	Because they think when the students are learning together, they will chat or play. In addition, they think they will have arguments when they hold different ideas. So they can't finish the project well. In my opinion,I think everything has its two sides. But if we can make full use of the group cooperative learning, it would reward us. No pains, no gains.
179	Our teacher takes measure to group cooperative learning this term.I think group cooperative learning have some advantages and some disadvantages. Every coin has two sides,it's improve our team consciousness and friendship.Unlike in the past regardless of others but yourself.Let's go to study in the happiness amophorae.However,it have some shortcomings.The classroom discipline sometimes bad when o…
180	think that is useful, For example, the student maybe thinks that they should work hard, because he is one of their teams who represent it. On the other hand, that can also make their friendship better than before. But I think every corn has its two sides, as far as I'm concerned, when teachers ask a question to a student, the student maybe is a lazy one who is waiting for others help instead of t…
181	popular recently. Different people have different attitudes towards this question. Those who hold the first opinion think that learning in a group is good. In a group, people can help each other and solve problems more easily, but every coin has two sides, the others think that learning in a group is wrong.It can make student's performance decline. As far as I'm concerned, I agree with study in a…
182	he food chain is broken . The food chain is broken , and the ecological environment is broken ring . Ecological environment were destroyed , man will be confronted with death . One day , human will be hoisted by their own petard . Every coin has two sides, humans in get immediate interests, but also lost the most important thing, which is conscience . Every life is equal, therefore, as one of the…
183	ises the level of the sea so that some low areas near the sea are flooded and causes droughts, severe storms and hurricanes. People suffer a lot from disasters which relevant to global warming. However, just like the proverb says: every coin has two sides. What the Global Warming brings is not always bad. People live in the high latitudes will not endure the extreme cold weather. And will increas…
184	With the modern technology develop,our life becomes more and more convenient. But every coins have two sides,it also takes us some trouble. On the one hand,It is necessary for us to develop technology. Because of technology,we have an opportunity to chat and share something we want to express on the internet. We can play computer games,read some books
185	ple think that college students are not suitable for full in love. However,others think that at the university to talk about a love,so you can make yourself become more mature more know how to love a person. In my opinion,love is like a coin has two sides,there are positive and negative.If you do not give yourself away in love but it as a drive,you will achieve greater progress in your learning.B…
186	time and spread some important information quickly through wechat.Finally,we can keep intimate relationship with our friends although we are far from each other or search friends who are around us but don't know each other. However,each coin has two sides,So does the wechat.For instance,if we use the wechat excessively or are even addicted to it,we will have little time to study and work.As a res…
187	ur private message. once our message was stolen .it may influence our life. As far as I am concerned . in 21 century, people and the internet's relationship will be closer than before, so online shopping will develop more quickly. Every coin has two sides, so Authority should set up more rules to manage online shopping.
188	ny resent the fact that their parents were not home to spend more time with them. All of these has helped them become very selfish, freedom-minded, individualistic, self-absorbed and have high ambition but no real ability. But just as a coin has two sides, they are also good in many ways. Such as high-tech, Internet and many fresh things. Since they contact with lots of new things,they solve prob…
189	n we find that there are something that we do not want to speak for some reasons,we can send messages to people with the mobile phone.Mobile phone brings convenience and great changes in our life. Meanwhile mobile phone is like the coin that has two sides.Mobile phone has bad effect on our life that troubles us.Sometimes we will have to answer some phones that we do not want to answer for some re…
190	riage has become more common due to globalization.Therefore,people have different views transnational marriages. Some people think the marriage is for love, regardless of color and nationality of them,marriage is a new life begin. Every coin has two sides.Some people think that marriage have lots of problems about cultural differences. They have different views on values, Lifestyle and religion.T…
191	rican University in Washington found that what the students like most about their mobile devices is that they can reach other people and what the students like least is that other people can reach them . As far as I am concerned , every coin has two sides,however, the mobile phone has more advantages than disadvantages There are several reasons for this . First of all , it is convenient to get in…
192	So the values are different between Chinese and Western. It makes the ways of thinking or behaviors of people are different in every country. In cross-cultural communication, these differences are easy to cause the misunderstandings between the two sides. Values are difference in cross-culture communication. There are three main differences of the performance between Chinese and Western values. F…
193	With the development of economy and technology, mobile devices are affecting more and more people strongly. Especially university students. Nearly all the university students have their own mobile devices. But every coin has two sides. One point is that mobile devices can reach others easily and inconveniently. The other point is that mobile devices make lots of trouble. As far as I am concerned,…
194	n mobile phone. As the survey refered people can be reached easily by using mobile phone, we would be upset if we are called especially when we want to stay alone. For another, using mobile phone frequently does harm to our health.Every coin has two sides, positive ways are more than negative ways, after all. So I think we should love mobile phone in a correct way and make use of it.
195	ine how I could communicate with my friends immediately without mobile phone. What's more,it is very convenient to give information to your fellows when you are on work. Nobody can say that using mobile phone is perfect completely.Every coin has two sides. The most important thing is what your attitude to it.Although I like using mobile phone very much, I couldn't say it has no shortage at all. S…
196	, some people carve their names into the Great Wall or other sites of historical interests. To some extent, improving fees plays an important role in controlling the number of tourist. But this cures the symptoms, not the disease. Every coin has two sides, how should we deal with the problem? On the one hand, governments should forbid destroying historical interests and charge the fee a little hi…
197	pinions and communicate with others .more and more people created their own blog.on the one hand ,they share the interesting pictures or some humour story.on the other hand ,they share shought and excited things by the blog. However,the coin has two sides.so the blog is not avoid bring us some problem.For exemple,there are some unhealthey things when we scan it .so it need improve.to be honest,it…
198	s can't find good seats even that they are the earliest one to arrive at the classroom.Because someone has gone here and put their books down on the good seats.Of course someone are on the opposite side. There is a said going that every coin has two sides. So I think it's wise to hold different view on it.It's normal ,isn't it?Everyone who wants to get better study effects is willing to stay on a…
199	so they breath harmful air and drink polluted water.Consequently,they think working in small cities,they are isolated from harmful gas and water and build a healthy body even though they can't much money. As for as I am concerned, every coin has two sides,they have advantages but have disadvantages
200	development of the electric network ,an increasing number of people are involved on the internet .The development of the electric network provide the new wags of love and make friends, so cyber love become more and more generally .Everything has two sides,cyber love also has advantages and disadvantages. Love is a product of communication ,everyone has an authority of love.love feeds on mystery a…
201	nds and being in love to people.So,cyber love is different from other ways of loving.Because love is born of beauty in the distance and love feeds on mystery about each other.Cyber love has these features.It is so wonderful!But each coin has its two sides,there are aslo some bad sides.For example,some people may be tricksters.They can take advantage of Internet to do bad things.So,cyber love aslo…
202	about each other.Cyber love has these features.It is so wonderful!But each coin has its two sides,there are aslo some bad sides.For example,some people may be tricksters.They can take advantage of Internet to do bad things.So,cyber love aslo has two sides. I believe that cyber love has it own true love.Because love is a product of communication,and cyber love makes people feel the beauty of dista…
203	quite differently on this question.Personly, I side with the former one. Firstly,we need exercise in our life.Nowadays,more and more pressure are put on the students so that they have a lot of health problems .As the proverb says,"Everything has two sides".On the one hand,physical exercise is good for your health.On the other hand,if you don't deal with it properly,it will do harm to your health.…
204	there. On the one hand,it is widely acknowledged that Internet have become an indispensable part of society,which make our life and work more comfortable.Besides,Internet make our life more and more convenience.As we all know that every coin has two sides.On the other hand,if we depend in Internet,for which will bad for our internal communication skill.Besides,people become more and more indiffer…
205	ion can make our contacts cirole becom wide,we can seed many kinds of people and though this way can relax our mind. Besides,Though Internet commuication we can study.Some social experience and learn about many people's character.Every thing has two sides.This way can make us seed many bad person and bad effect. As far as I'm concerned,though Internet commmuicate can improve our communication abi…
206	ever, some people point out online shopping could not replace traditional shopping ways completely. There are some danger in shopping online, and no one can guarantee the quality bought from a definite stranger. In my opinion, everything has its two sides. On the one hand, we ought to take consideration in the convenience and less consumption of online shopping. On the other hand, it is necessary…
207	y advantages: Firstly, very convenient, have to personally go to shopping malls, lift a finger can be done. Secondly, we have saved time and energy to do other things. Thirdly,the price cheaper.Forth,the widest range of goods. But everything has two sides, online shopping is good, but also has the disadvantage:quality of commodity can not be guaranteed,clothes not try, return goods inconvenience.…
208	le's daily life.More and more people begain to use computer which bring convenience to their work or study.But at the meanwhile,some problem has come out.In order to avoid forming bad habbits,we should't rely too much computers. The computer has two sides for us.We can not only search informations on the internet but also can play games on it.Some people addicted to internet games,some people com…
209	them. What'more, Blog can be used to communicate with friends,they can give the message to each other and exchange their ideas in a more vivid and interesting way, which contributes to deepen the relationship of the two. However, every coin has two sides.Blog, of course, is the same and there also exists some problems about it.The first one that should be noticed is that some untrue information c…
210	Blog.Therefore,Blog own share spirit and value rather than the email or mobile.Last but not least,being so easy and simple,full use of Blog is being made in many fields.For example,it is energetic in family,company,and department. Every coin has two sides.The disadvantage of Blog can't be ignored.It is very feasible that Blogger does some illegal action by this way.At the same time,someone may ma…
211	rove it and so on. Third, it also accepts the function of quick updates but not using e-mails or other things compared to other network stations. It is more conveniently and speedily for people to obtain some latest news. However,"everything has two sides" also applies to the blog. Many blogs are not written by the bloggers themselves. And there are so many false and unhealthy information, and ma…
212	ble an innovation the blog is that people can't help to being enthusiastic about it. And the most crucial cause, I think, should be that people can be the focus in others' eyes and exchange their own opinion rapidly. However, just like there are two sides to every sword, the blog can't be the exception. There still exist some problems in the popularity of blog. The more creative and newer the thi…
213	the Blog,and bloggers can learn about some information of celebrities whom they are interested in through Blog.Finally,with Blog,bloggers can make friends with lots of other bloggers who have the same interests with them. However,every coin has two sides,Blog also has some disadvantages.Firstly,in order to improve attention,some bloggers will write some dishonest,unhealthy information in the Blog…
214	Some people believe that reading is a critical part of learning and growth. But l believe that reading has two sides. it is beneficial for we to read good books. But if we read bad books it is bad for us. on the one hand reading can widen our field of vision. reading can make us known many interesting events can enrich our knowledge. On the other hand there ar
215	As we all know, with the development of the electronic, television has made an essential role in our daily life and we can't live without it. However, every coin has two sides.As time goes by, people begin to pay attention to the effect of television. The advantages of television are rich and colorful.First of all,in accordance with the television, we could have an opportunity to see the vivid wo…
216	more information about different kinds of products. Finally,the goods on the Internet are always cheaper than those in the store and there are many discounts through various store online, which can save money for people. However, every coin has two sides. As we all know, the quality of the products bought online cannot be guaranteed. Furthermore ,the online shopping is not safe enough . There are…
217	ne is convenient for us , on the one hand, if we want to buy something but don't intend to go out, we can finish it online easily. On the other hand , online shopping provide more choose for us. However, as a popular saying goes , every coin has two sides. The same as the online shopping. Although it is good for us, many problems come with online shopping. Such as the size may be not fit you body…
218	ent. You can simply sit here before your computer screen, and just a click, you'll get what you want in a few day's time. Furthermore, online shopping can provide customers with low-cost goods and there are many other discount. As every coin has two sides ,online shopping has some disadvantages as well. The worst part of it is that buyers cannot check the quality of the goods. And that can be a b…
219	lot of time going shopping because of the traffic jam or plenty of people in a market. Nevertheless, online shopping can help you save much time to do other things. Finally, what you buy online is relatively cheap. However,just as every coin has two sides. Online shopping also has many disadvantages. First of all, there are so many fraudsters online recently so that consumers doubt whether it is …
220	s may harm to students, while others don't think so. As far as I'm concerned, I believe it necessary to use credit cards as college students. With the economic rapidly developing, society step is much swifter than before. Meantime,everything has two sides and credit card is not an exception,it has both advantages and disadvantages.Neverthless in the opinion of me, it is a fact that credit cards h…
221	Recently some banks extend their business to university and offer credit cards to students. A lot of people worry that credit cards may be harmful to students. While others do not think so. As far as I am concerned, every coin has two sides For one thing. We should see bright side. For example, a credit card can help release financial problems for those poor students, they can do some part-time j…
222	themselves, for they cannot control themselves well. Also, overuse computer does harms to children's eyes. As they are still young, their eyes haven't developed well, facing to screen too much is bad for their vision. All in all, every coin has two sides. However, comparing with positive effects, overuse computer has more negative effects on children. They should not use computers every day and t…
223	ing is now considered to be one of the latest breakthroughs in life circle. It can create lots of wonders in our world. As far as I am concerned, it can bring about benefits as well as disadvantages to us human being. It is just like a coin with two sides. On the one hand, we may use the technology to save our lives if we have relatives who have fatal diseases and needs to transplant certain orga…
224	As the saying goes: every coin has two sides. So this is the case with the super starts, who have to sacrifice their privacy by being a celebrity in the spotlight, which is the cost they have paid for. As superstars, their private life becomes a focus of the public. They have to consume th
225	usy. Anyway,there are different ideas about whether cities should establish ' No Cars Day' .Some people suppose that 'No Cars Day' can benefit people a lot.It can remind people of the importance of protecting our environment. But every thing has two sides. A one-day government-led campaign can hardly generate enough long-term influence to change people's acts. And it can not last many days.It can…
226	As the development of the modern technology, we people have gradually invented a new convenient way to purchase goods-online shopping. Of course, every coin has two sides, it isn't an exception. When it provides convenience for us, it also causes plenty of trouble for us to cope with meanwhile, thus revealing the negative sides of it. So how do we make the best of the new shopping way has already…
227	as some people mentioned, doing odd jobs will increase students' social experience, which is beneficial for them to take up their later occupation even their whole career. It will also expand their horizons. As an old saying goes, every coin has two sides. Engaging in temporary jobs has disadvantages as well. For example, lots of your spare time will be occupied. But overall, doing odd jobs at yo…
228	the things you have seen on the Internet, and it is difficult for us to return the goods. On the other hand, something on the Internet is fake, and you can't try on the things like clothes, shoes, trousers and so on. In my opinion,every coin has two sides. How can we harness the benefits while avoiding the disadvantages? We can buy the cheap things like pens, books, foods on the Internet. We had …
229	ve aspects,it's extremely convenient and time-saving compared with traditional shopping because it brings us a lot of convenience.Just click your button,and all that you can do is to wait for your delivery to come. However,just as everything has two sides,online shopping also has many disadvantages.First of all,most products have intently evil quality.We can only see the things of the photos on t…
230	hat the sellers send the goods later.If we need that goods eagerly,we also have no mind to get it.Whatmore,sometime,we are not satisfied with thesre goods,we had to return the purchases,the formality is so complicated. On one word,every cion has two sides.So we need try our best to aviod the happening of disadvantages.Before we buy it,we should read the comments and the numbers of people who has …
231	such as the heaven. On the other hand,online shopping continuously offers various products to meet consumers'differing needs lifestyle.It ranges from food to shelters. In short, only you can not think, no you can not buy. However, each coin has two sides.Online shopping is no exception. First,you can't see the material object just look the pictures,you absolutely don't know its quality. Secondly,…
232	With the rapid growth of the Internet, online shopping is increasingly fashionable. Owing to its benefits, more and more people tend to get accustomed to shop on the Internet. However, each coin has two sides, so it is with going shopping online. As for the advantages of online shopping, convenience is the most significant benefit above all. Instead of going from one shop to another, people can s…
233	As we all recognize,it has become a trend to shop online.Therefore,how we should regard this thing?I suppose that we shouldn't be blind when shopping online.Because each coin has two sides.So it is with shopping online. On the one hand,people for the most part prefer online shopping at home.Firstly,because they think it's more convenient for the sick and the busy people who can't go to the shops …
234	s time and energy on going from one shop to another.Furthermore, the products are probably even cheaper than those in shops which are of the same quality. Nevertheless,you have to aware the disadvantages of online shopping.Just as every coin has two sides,shopping on the Interent also has its shortage.For one thing, the consumers are neither able to examine the products nor try them on,while othe…
235	Online shopping is becoming more and more popular among people of all ages these days.However each coin has two sides,so it is with this new trend. There's no doubt that online shopping has many advantages.Firstly,people can just sit in front of the computer and select what they need instead of walking or driving to the shopping mall which might be far from hom
236	Nowadays, online shopping is becoming very fashionable. But each coin has two sides. So it is with online shopping. The benefits of online shopping can be a lot, the first is convenient. We can surfing the Internet at home to find our favourite things, don't have to go out for it. The second one is cheap. Comparing online goods
237	them in a few days.Not only is it fast,but also it is convenient.Compared with tradional shopping,you can look for what you want quickly and accurately.last but not the least,online shopping is cheeper than tradional shopping. Just as a coin has two sides,everything has two sides.Online shopping also has some disadvantages.Quality is one of the most important things.Online shopping can't promiss …
238	ly is it fast,but also it is convenient.Compared with tradional shopping,you can look for what you want quickly and accurately.last but not the least,online shopping is cheeper than tradional shopping. Just as a coin has two sides,everything has two sides.Online shopping also has some disadvantages.Quality is one of the most important things.Online shopping can't promiss the quality.And other thi…
239	he credit card then it's accomplished.Secondly, there are wide varieties of products online. We can find anything we want what we can't find in the real shop. Last but not least, we can compare the price with various shops. However,each coin has two sides,so it is with online shopping. For instance,go shopping outside with your friends is enjoyable.It's a good method to make more friends.If we sh…
240	any people are accustomed to shopping in a mall.With the development of the network,nowadays a lot of people online shopping,especially among the youngsters,nonetheless also part of middle-aged people also online shopping. However,all coins have two sides,there are certain advantages and disadvantages of online shopping.As the same time,shopping on the internet has a lot of advantages.Generally s…
241	There is a growing trend nowadays for many persons to shop online.Online shopping becomes more and more popular,however,everything has two sides.Therefore,it both have benefits and disadvantages. First of all,it is more convenient that every person can just stay at home whenever to purchase products.Secondly,the most essential thing which perhaps is you can buy anything you want.Conseque
242	is finished.You needn't step out of the room.Secondly,you may find many different kinds of product that you can't find in the real shops.Thirdly people can easily find less costly goods by comparing with others. Of course,however,every coin has two sides,shopping online seems easy and quick.But online shopping has a lot of trap.If you are careless you may find the product is different from what y…
243	comparison when they are going shopping online.Then just waiting for the express.The most important is that we can purchase the foreign goods.The goods are cheaper than store's.Online shopping is extremely easy and useful. However each coin have two sides.Online shopping also have disadvantages.Some times people would be cheated online without wariness.You don't recognize the goods is good or unf…
244	et students need.So students like shopping on the Internet.The aged also like online shopping,they sometimes have physically problem,so online shopping is convenient.All of these are the reasons why we like online shopping. However,each coin has two sides.So not all of the commodities are good quality,sometimes it has different colours. How can we harness the benefits while avoiding the disadvant…
245	iends through the Internet.However, the disadvantage that the Internet brings to us.If people spend too much time on the Internet ,they will slip into the Internet.They have no chance to have face-to-face communications. In a word,every coin has two sides.The Internet does good to our daily life.But it has also a negative part.We should do our best to deal with the disadvantage of it. .
246	and piatforms.For example,micre-blog .micre messages .on the one hand,it can make us know more people.But between person and persons's language commmunicate less and less.What's more young people indulge in internet. In summary,every things have two sides. Above all,we how to the correct use of it. .
247	For some people, it only does harm to them.In their opinion, chat online just make people cold in their relationships.They spend too much time in writing and they have no chance to speak to their friends face to face. I think every coin has its two sides. We should keep the good one and put away the bad one. Although communicating with each other online is very convenient,we shouldn't spend all t…
248	ay the games and so on.As we all see,the Internet has occupied our life.In my humble opinion,at the moment people aren't able to live without the Internet.It has no doubt become a vital part of our life. However,as the saying goes,Every coin has two sides.We should look to the bad aspects of the Internet.With the spread of the Internet,people no longer communicate with others face to face.The rel…
249	Nowadays,The Internet is used more and more widely.We use it for entertainment,working,shopping and communication. More and more people,especially young people.They communication with QQ ,MSN and Weixin.Every coin has two sides.The advantage is that we can save time,make our communication more efficient.The disadvantage is that we can not see real people.It is easy to be deceived.AT the same time…
250	r you can not tell your parent ,they will keep your secrets. Beside,whenever you want chat ,always have a person wait you.Finally,you can chat with people all over the world and can learn other country is cultures and customs. But every coin has two sides.To begin with ,this way will make people have fewer opportunities to talk to each other face to face.What is more,it may be let people perfer w…
251	attention,as well as parents'.Some of people think it unnecessary to have school lessons trained out of the class,but others don't think so.In fact,more than eighty percent of parents agree with the whole thing.Well,in my opinion,every coin has two sides. On the one hand,a training center which is really helpful can provide us with more chances for practicing.The teachers there can give us someth…
252	uilds a good language environment that is good for languages study. And study abroad can widen our field of vision,learn many advanced technology. Strengthen many nations cultural communications also an advantage of study abroad. Every thing has two sides,so studying abroad also has disadvantages. Due to we are young,we have few life experience and our ability of living is very bad. When we live …
253	ople like to buy things online.They think it is more convenient than buying them at the shops ,and it is cheaper,too.But there are also a lot of downsides,for example,we sometimes buy something that can not be used for a long time.Every coin has two sides.So I think if we shop online in a right way,it can help us a lot.For example,we can check the imformation of what we will buy carefully.If we b…
254	Nowdays, the phone's users are becoming more and more, and the major users is the teenager. As students, we should put our hearts on studying, instead of the phone. Everything has two sides, including the phones. Let's go to see the disadvantages of using phones. firstly, if we use phones as a long time which can make our eyes myopic. Secondly, the phones can disperse our attention of studying. T…
255	As we know,the use of cellphones is more and more common in terms of teenagers at school in modern time.Every coin has two sides,so we should know it differently. On the one hand,they are useful.First,we can use them to look through the news about politics or economy to open our mind.Second,we look up large of knowledge that we lack of,which is supposed to do.Third,if we
256	In the recent years,online shopping is becoming more and more popular.It's a fashion for us to online shopping. Everything has two sides,so there are both advantages and disadvantages about online shopping.For example,we can buy cheaper clothes on the Internet than once we buy them in the store.Moreover,we can buy anything we need on the Internet.Such as foods,shoes,skirts even i
257	Nowadays,shopping online is becoming a lifestyle and it's especially welcomed by young people.However,shopping online is like a coin of two sides.It has many advantages while it still has some disadvantages. First,it's convenient for us because shopping online could help save us a lot of time and energy.But this very convenience results in unhonest in goods.For example,the goods in online
258	rvey,eighty percent teenager prefer to online shopping. Online Shopping has so many positive effects,such as it's convenient and quick to buy some things when you busy.And it's an enjoyable experience to shopping on the internet.But one coin has two sides,online shopping also has some questions. I think online shopping will let you buy some things that you dont't need at some times.In addition to…
259	Nowadays, a number of teenagers who are still in school prefer to have part-time jobs to enrich their school life. As the proverb goes, every coin has its two sides. Teenagers are confronted with lots of problems brought by part-time jobs like influencing study. However, as for me, teens should be encouraged to have a part-time job because it's of great benefits. Firstly, that teenagers have jobs…
260	Nowadays, many students choose to take part-time jobs in their spare time. Whether it is good or bad is still subject to constant debates. As for me, it is hard to say right or wrong. After all, every coin has two sides. It is true that taking part-time jobs certainly brings about several advantages. To begin with, it gives us a chance to learn to be independent, and we also have a deeper underst…
261	e same time,many students face to some problems. The advantages of using phones are that students can open the mind which is knowledge in the books.What more,it bring up students to gain more space to think. As the provecb goes,every points have two sides.Some people think it has badeffect on studing .Students would distracted in class perfer to put too much energy on cellphones with have a bad r…
262	school. Because they think movable phone is very useful, they can use it to call their parents to tell them their condition and resources by the phone, sometimes you can use it to listen to music when you tired. On the other hand, every coin has two sides. Sported movable telephones. In the classroom for the most part disturb the teachers it makes students become lazy, they may not do well in the…
263	using cellphones at school, students can get extra knowledge what they didn't understand in class from the phones. Not only can they get information from it but also they do open their eyes out of the books. There is a saying that every corn has two sides, people who use cellphones at school may get bad grades out of the tests for they sometimes play games or do something useless of study. What's…
264	r thousands of materials to serve as filament,after trials and errors,he finally found tungsten.Faced with so many failures,he never gave up.Instead,his inspiration came flowing.In all,closed doors force us to exploit a new world. Every coin has two sides.Although closed doors can prevent us from observing things thoroughly,we can think about as many aspects as possible to handle this.Closed door…
265	in our life and it has become a great help to almost all of us.Generally, it's advantages can be seen as follows.First of all, by using iPad, not only can we listen to music but also read text books.Besides, we can play games. But every coin has two sides.The negative aspects are also appear.One of the disadvantages is that it will waste a lot of valuable time.And it will also influence our studi…
266	lows. First of all, we could get more information which can help us improve our study via the Internet through the cellphone. What's more, we couldn't only broaden our views through the cellphone, but also expend the knowledge. As every coin has two sides, there are also some disadvantages at the same time. Some students are too powerless to use cellphone correctly. For example, some are lost the…
267	have different thoughts. There are some advantages. If you use phones to learn English, you can improve very fast in English grammar and listening by using phones' app. When you use cellphones, you can know news at home and overseas. A coin has two sides. There are also some people disagreeing it. Firest, many students may chat online or play games in the classes as they use cellphones. What is w…
268	Nowadays, a number of students use cellphones at the school. The problem is whether we should allow students to use mobile phones at school. As the say goes, every coin has two sides. Some students believe that phones bring us some convenience. It is convenient to contact with families and friends. Besides, when we are boring, we can use it to watch movies, play games, take photos and so on. In a…
269	ike technological life.Last but least, more and more people are of stress, which contributes to the phenomenon that people prefer to pay attention to technology products but to communicate with others in free time. As we all know, every coin has two sides, so does technological inventions.The original target of these technology products is to help human beings live a better life.However, many per…
270	As every coin has two sides, society advances rapidly, which soars the gap between rich and poor, and looking for a good job of gender discrimination and so on. The crimes against female college students there form time to time in the school. Reasons are as follows. Firstl
271	ons against because there are some advantages and disadvantages of it. The advantage of it is that cellphone can refer something important of what we need. If we encounter some urgent problems, we can contact families immediately. Every coin has two sides. Using cellphone also has some disadvantages such as students will pay more attention to their cellphones if they use them in classrooms, they …
272	d. They think phones will help them more. For example, they can use phones to study such as looking up the word, listening to the tape, looking for information or seeing the video. Besides, we can also use it to call somebody. But every coin has two sides. Phones have advantages and disadvantages. Some people think it is bad for students to bring phones to school. Because they think phones will i…
273	To begin with, it can consult information to students. In addition, students can take to their parents when they got into trouble. It is convenient, for you can connect others easily and quickly.Just as a popular saying goes that every coin has two sides. Using phones gives teachers so much trouble. The students sometimes use them to send messages or e-mails in class. Some students even use phone…
274	Is now a society of information, information exchange may determine whether you can get the opportunity. So, a mobile phone is one of the efficient communication tools. As a coin has two sides,mobile phones also have advantages and disadvantages. On the one hand, they can contact their parents anytime, especially in the case of danger. On the other hand, it is a fashion to be equipped with a mobi…
275	lphones will take up too much energy . besides, many students spend too much time playing computer games through the Internet, and it is really not good for their studies. What's more, it also does hurt on our eyes. In my opinion, everything has two sides and the cellphone is not an exception. And I strongly believe cellphones benefit a lot. Neverthrless, we need to strike a balance. .
276	p with our study. Secondly phones can also let us communicate with others conveniently. Last but not least, phones have more and more functions. You can take pictures. You can listen to music by using it as a MP3. However, just as everything has two sides, the phone also has many disadvantages. The most serious is the electric wave radiation which is thought to be harmful to users' brains. Anothe…
277	aking, it's widely believed there are several positive aspects as follows. At the first, you can get the last information in the world that is of great use for you. Using phone is useful for you. Just as a popular saying goes that every coin has two sides, which use phones in class is no exception. In other words, it still has disadvantages. In the first place, some students can't help themselves…
278	development, cellphone has become the most convenient and fastest modern electronic tools. As the result of social scientific and technological progress, everyone has the right and use to enjoy. Just as a popular saying goes that every coin has two sides. Many students are not allowed to bring phones into the classroom, and many students can not keep themselves will affect their learning. There i…
279	king to each other after inventing it. Secondly ,students who surf the Internet can relax themselves and gain much knowledge,which can open their eyes. It also has all different kinds of functions. So it is an important invention. Every coin has two sides, and cellphones have some disadvantages. To begin with, students playing by it, and other students watching fictions without stoping, which it …
280	l tools such as recordings, videos and also dictionaries. Students can use them in class that can take notes easily. Besides someone thinks students will easily get contact with their parents if they are under a lot of pressure. As each coin has two sides. Someone thinks it does harm to students if they use cellphones in classrooms.They believed classrooms are place where students study. If stude…
281	e useful information,conducting e-commerce and doning whatever one can do via internet.Frutermore,it can also help us with some learning because we can look up the word in the digital dictionary. Just as a popular saying goes that every coin has two sides,it also has some drawbacks,too.On the one hand,the most problem is elextric wave radiation,which is bad for our health.In addition,some student…
282	riends everywhere you are, or you can send message and even picture to them. Second, phones are very convenient which can help us do many things. For example, phones can play music, play movies, take information on Internert and so on. There are two sides to every coin. Phones also have disadvantages as well. Especially for students, they spend too much time on the phones that will influence thei…
283	relax themselves by using cellphones when they get tired in stressful study. Most importantly, students can use cellphones to find some information they need. Only in this way, can students solve problems in a short time. However, each coin has two sides, so some people frown on the idea. For one thing, students can't control themselves well, when they want to play cellphones. Worse still, using …
284	' eyesight that watch mobile phone for a long time. Except, the students play mobile phone games or send messages will let them unable to concentrate on the learning. If it rang during class will trouble others, too. In my opinion every coin has two sides, the most important thing is how you use it. If we use cellphones in the right way, it will bring convenience to us. .
285	kes it convenient for students to search data. They can read news and learn more about world. Also, this is a good way to relax. When students feel tired, they can play game on it or listen to some music which can relax themselves. Each coin has two sides. Some people against the idea, they say if student brings cellphones to school, and they can not control themselves, they will spend much time …
286	n't have no cars. Everyone wants one. Cars have many advantages. For example,wherever,people can drive thier own car to where they want to go. Cars instead of walk, driving car spends less time than walk that going to some places. Every coin has two sides. Cars also have disadvantages. Such as cars pollute the air. The two sides of street park some cars that make the traffic become crowded. Many …
287	e,wherever,people can drive thier own car to where they want to go. Cars instead of walk, driving car spends less time than walk that going to some places. Every coin has two sides. Cars also have disadvantages. Such as cars pollute the air. The two sides of street park some cars that make the traffic become crowded. Many car accidents make people lose life. In conclusion, cars are useful in our …
288	t of people who own a car is on the rise. Owning a car can make us work more efficiently and also make our life become more convenient. With a car there is no need to wait for the bus in the cold or under the burning sun. However, every coin has two sides. More cars mean more pollution. As the number of cars increases, air quality becomes bad and even influences our health . It also makes some ot…
289	It has been a hot topic for a long time on online shopping.A number of people enjoy it during the shopping time,such as college students,office workers or housewife. Every coins has two sides,Online shopping is no exception.Some people think that we can buy cloth food and most of the daily use,In addition,It's very convenience and never leave home.However, there are lots of people holding the opp…
290	nline shopping,they can find out more items than in physical store.Moreover, in most occasions,the items sold online are cheaper than those commodities in conventional store. Yeah, cheaper items that are attractive to most people. But a coin has two sides. Shopping on the internet also has its disadvantages. On the one hand, customers can't see the goods.People don't know the real qualities of th…
291	u don't want to study hard. From that I said above,I think it is very convenient to call our friends and family to keep our relationship.We can listen to music to kill the time. When we are very bored. But just a popur saying goes:every coin has two sides.It's bad for our eyes or health. .
292	to a more profound concept of life,because art itself is a profound concept expression of feeling.'' Indeed,reading is a marvellous way to broaden our horizon.And from this way,you can find something different from your life. But every coin has two sides.Whereas,some others think that the most important way to obtain knowledge is to practice.It's not wrong,for we all have the social skills to exp…
293	Recently,the topic of studying abroad become so popular.In my view,everything has two sides.The advantage is that we can learn some different cultures and histories to make our life colorful,and we can also learn how to settle troubles alone in any times.The disadvantage is that we will be confused sometimes when we choose something di
294	Nowadays,Network Real-name System was throw into the flow of discussing.Actually Network Real-name System is the reflection of Rights and obligations,let peopel think highly of what they do on internet . However,evey coin has two sides .NRS can purificate internet environment and increase peopel's consciousness of rights and obligation.
295	ake as many photos as we like. In addition, we can delete those pictures we dislike without worrying about waste of film. With respect to E-book,it is convenient for us to read whatever stories at any time we like. However,just as every coin has two sides,digital products may also have a negative influence on us.For instance,some people are becoming too dependent on digital products.Nowadays some…
296	hich they want to do.However,the people who against it think that the golden week vacation will be waste of time,and at the moment,the number of traveling people must be vast,with the problem of safe coming. In the opinion of mine,every coin has two sides.To start with,the vacatiion are used to remerbering some special festival.Besides,when the golden week vacation coming we can have sufficient t…
297	e out. Due to more and more people pour into the same scenic area, it has caused unexpected traffic congestion seriously, and led to the environment becoming worse and worse. So some people appeal to abolish the golden week. But there are always two sides to everything. The golden week is a traditional holiday. These days, the working people who are under the stress can go on a journey to make th…
298	and more imporant role in our daily life.The teachers,the businessmen ,even the school children take cellphones wherever they go.Certainly,the cellphone is the most convenient and popular communicative tool in modern life,but every coin has its two sides. To begin with ,as a wireless cellphone,it's really convenient for the users to contact others whenever they want.During our festival and holida…
299	,some of them who are against it don't think so.They think it's unfare because of the lintening effect.There are diferences between countries and cities in teacher and equipment.Moreover it's useless for those who do not go abroad. Each coin has two sides.Both of the ideas has its own advantage.Anyhow,this have not arrive at any agreement yet t
300	s get smaller and smaller.Recently,the lack of water and the pollution of the air are being recognized by people. To solve these problems,I did some research.And here are my suggestions. We shouldn't waste water even just a bit and we should use two sides of a piece of paper.Why not ride to school instead of taking a taxi,it is good to your healthy,too! Anyway,we should try our best too protect t…
301	As the standard of living is getting higher, more and more people are buying cars.As we all know,one coin has two sides.The same way be true of private car.It also has its benefits and harm. On the one hand,It's one of the most comfortable and convenient means of transportation.You can go wherever you like in time instead of rushing in the crowed bus.What's more,
302	As the standard of living is getting higher, more and more people are buying cars.As we all know,cars have been playing an important role in our daily life.But everything has its two sides and it is not an expection.It has a good many advantages and some disadvantages First of all,it's undeniable that the cars provide a convenient way of transport for people.The time is reduced, we can do more th…
303	ts hold the opposite opinion.They prefer to charge the entrance fee,but not too much.So that these money can be used to pay for the gardeners' salaries or to buy some new flowers and saplings.That's a good idea,isn't it? In a word,every coin has two sides,everything has advantages and disadvantages,too.What do you think?Let's chat together! Yours truly Li Hua Hua
304	the Internet. There are four aspects of communication.First,need a brief self introduction,it is very necessary.Second, the differences between the two cultures, as students of us, the most concerned about is the diet.Third, you can exchange the two sides of the middle school education.Finally, the exchange of language learning experience, which has great value for both parties. At last,This is s…
305	he Disneyland,as a result,there is not necessary to built one again.What's more,in the context of economic crisis,it is hard to attract plenty of a large quantity of tourists.In addition,it will do harm to the local environment. Every coins have two sides.Some people do not support this project,while some people are in favor of it.They think that it can provide a good place for children to spend …
306	to chatting online and computer games so that we lose interest in studying.As a result,our grades won't be improved.What's worse, keeping watching the computer screen does harm to our eyes. They all have a point.But as we all know,every coin has two sides.So in my opinion,on the one hand,there are much useful information we need on the Internet,and we can have fun in our free time online.But on t…
307	t it's bad for our eyes.In addition,so many students are abandoned into chatting online and playing computer games.The most important is that it's a waste of time and energy.So many students don't work hard any more. In my opinion,every corn has two sides.It's good for us to open our minds.If we spend too much time in going online,it will do harm to our health as well as our study.So I suggest ev…
308	y need via the internet. At the same time, they think that get line can broader our minds. Secondly, they can communicate and share with friend through the internet. Thirdly, Surfing the internet is considered to be relaxing. However, a coin has two sides. Some people believe that we aren't supposed to get online frequently. In the first place, they think it is bad for our eyes. What's more, it i…
309	have access to knowledge but also broaden our horizons through getting online. furthermore,we can exchange ideas with our friends. What's more the Internet provide a great number of entertainment which make us relax ourselves. But every coin has two sides,the other students objected to them.They told us getting online freguently dose harm to our seesight. Besides,it took us a large amount of valu…
310	s of people indulge in chatting online and playing computter games,and make their marks be lower and lower.It is wasting time to spend time on it and it make students tired the next day after playing online so late. But,in my view,every coin has two sides.The internet has lots of advantage.But you con't use it well,it may be bad for your study.So I think it important to control youerselves and ar…
311	c skills that we cannot ignore and it povides us with a way to get more information in our daily life.What's more,with the development of the international cooperation,the skill of listening and speaking should be improved. However,each coin has two sides.It goes without saying that some people don't agree with them.They suppose that the listening examination should be canceled because it's unfai…
312	an we belived. To protect the high school from being keen on the mobile phone, here some personal slutions.First, ban the students using mobile phones during the class. Second, keep your phone off when you are doing your homework. Each coins has two sides,that's only my opinion. .
313	ng listening,so listening shouldn't be ignored.Listening is a very important way to gain information.In recent years,international cooperation is increasing day bu day,our listening and speaking abilities should be improve. However,each coin has two sides.Some students were in favour of canceling the test.They said:"The listening effects are different in different places.It's not fair.Teachers an…
314	second place,they can communicate with their friends and share something they interest online.Furthermore,they enjoy and relax themselves online.So it goes without saying that high school students get online frequently is good. But one coin has two sides,some students hold nagtive attitude to this opinion.Firstly,it is harmful to our eyes if we keep watching the screen for long time.Secondly, we …
315	mportant part in providing its owner with convenience, enabling the owner to go where he wants to quickly and easily. What is more, it can help its owner to save a lot of time which may be wasted by waiting for other vehicles. But every coin has two sides.The negative aspects are also apparent.Cars will increasing air pollution ,which will influence our life and production .On the other hand,cars…
316	es who against it said get online frequently is bad for our eyes.It maybe make us to be addicted to the Internet.However,it wastes time which is the most importent and our energy. At last,I think we should get online correctly.Because every coin has two sides. .
317	Dear editor: I'm a senior high school student. I have read the article about the discussion that whether high school students can take mobile phones to school. As far as I'm concerned, we should consider it from two sides. In one hand, students' taking mobile phones to school is convenient for parents to connect with them. What's more, students can get a lot of fun from their mobile phones too. I…
318	ems.Eventhough nobody help you.As long as you countinue to fight .Try try again .You will solve those problems sooner or later.Last but not least.In practise we use our sence to explore environment, comprehend people and things. Every street has two sides.The shady side and the sunny.There are two sides to every question.No exception is things.It has advantages and disadvantages.Reading is a good…
319	ntinue to fight .Try try again .You will solve those problems sooner or later.Last but not least.In practise we use our sence to explore environment, comprehend people and things. Every street has two sides.The shady side and the sunny.There are two sides to every question.No exception is things.It has advantages and disadvantages.Reading is a good way to get knowledge.But no practical and flexib…
320	Dear Sir Or Madam, I've read your topic on yesterday's newspaper.It's my pleasure to write to you to show you my opinion on school-phone's bringing.In my view,it's like a coin which has two sides,like Shakespeare's saying,'To be or not to be,that's a question.' There's no doubt that phones do us a large amount of good.With them,connecting with families and freind become much earier.It is phones w…
321	Dear sir, Recently, there has been a wide disscusion about whether students should bring their phones to school. Here are some of my personal views. Every coin has two sides, so does bringing phones to school. On one hand, there are some advantages of this fact. It is convenient to contact with parents and friends with a phone. Moreover, smart phones can bring us a lot of fun. On the other hand, …
322	oney and time by shopping online. However,others hold opposite view that we should not shopping online.They think that it is not enough safety.We can not meet the goods face to face.We can not know the goods if it is ok. In opinion,each coin has two sides.More and more people will be accustomed to it .It will be more popular in our daily life.And at the same time we should take some measures to m…
323	AS we know,the happiest thing is playing more and morn the important role in our daily life.However,all coins has two sides.What's happy? There is some happiest things to me. First,the great chance has taken place to my hometown.With the development of the city,my hometown will become more and more beautiful.Second,with the teacher's help,my studies had great progres
324	d expanded the vision. At the same time , it is important for child to stengten ethical. Secondly, For our teenegers. It is a good chance for us to increas textbook knowledge. let our life became colorful. and it will more useful. There are have two sides to everything. Free admission to Museums also have disadvantage. for example , it will damage the establishment in museums. on the otheir hands…
325	great benefit from it because China's large population. It's known to us that the power of example is endless, it will change a person a lot. So it is necessary for us citizens to take the advantages of that power fully. However, every coin has two sides, there are so many kinds of celebrities. Some of them are responsible for their deeds, and the rest take no responsibilities. Famous people can …
326	Resently.More and more student not attention to spelling in study English.Besause they think that it's not important.so that their spelling very bad.resulting in these resons follow. Everything has two sides. First.They aren't like study English.and teacher not requre spelling.Second. maybe isn't good education.They living in poor hometown.But they can like study English too. Besause of haven't m…
327	ly due to the rise in temperature.An increase in world temperature caused by gases that stop heat from escaping into space.For instance,key factors.greenhouse.Like carbon dioxide.Water vapor,methane and so on. It is goes saying that :"A coin has two sides".Global warming have positive and negative affects.On the one hand,Global warming may lead to plants quackily development.On the other hand,it …
328	pping methods.more and more people participate in this fathion line.what the reasons results online shopping so popular are it is very convenient for every kind of person and it provides lots of things for us to select and buy.but every coin has two sides,there also has some bad factors that online shopping can results,for example,when we pay for the money,it often seems insecurity,and it is very…
329	rs easily.The most important change is, interpersonal communication has became quickly.In the past people only can use mail, telephone to communicate each other.Maybe when his friends know the news, the news has been old news. But every coin has two sides, include the internet on interpersonal communication.For example, some people may put fake news on websites and broadcast very quickly.It will …
330	With the development of the society,our life is getting better.However,like the coin has two sides.Enough attention must be paid to the air pollution from all walks of life. It is well acknowledged that it can affect our health.For instance,people who live in the cities where have air pollution are incline to get the respiratory disease. Ther
331	s convenience.People can buy the goods they like in the internet.Meanwhile,shopping online is time-saving,which needn't you to go out.Just Clicking your mouse,you can go through the products with various colors and sizes you need. Every coin has two sides and online shopping is not an exception,it also has disadvantages.Firstly,the products might be in poor quality because you just look at the pr…
332	Nowadays, it has become fashionable for college students to take a part-time job in their spare time. Opinions differ from person to person. It's acknowledged that each coin has two sides and college students' taking part-time jobs is not an exception. It has both advantages and disadvantages. It might be a good choice for us to share the economic burden with our parents by taking part-time jobs,…
333	Nowadays, it has become fashionable for college students to take a part-time job in their spare time. However, every coin has two sides. This trend also has its own advantages and disadvantages. On the one hand, it is beneficial for us college students to take a part-time job in our spare time. Taking a part-time job can not only earn money to ease the burden of our parents, but
334	It is obvious that holding part-time jobs has become a growing tendency among university students. In my opinion, every coin has it's two sides, and I will discuss the advantage and disadvantage of this trend. On the one hand, if we have a part-time job after class. It indeed can improve our social skill. We meet different people in different occasion. We will know how to face some peop
335	expose to society that is complex earlier, so that they can make themselves become stronger than ever before. In addition, working is learning, they can learn much more experience that can't be learned in the text books. However, every coin has two sides. There are disadvantages as well. Being students, their vocation is studying. If they put much time into part-time job, it will definitely have …
336	tly, part-time job can help students gain some useful experience to approach the society and establish some connections in advance. Besides, because not every family is wealthy, getting a part-time job can lighten their burden. As every coin has two sides, there are still some disadvantages in taking a part-time job. On the one hand, it occupies some of the students' spare time and the time in st…
337	one hand, it occupies some of the students' spare time and the time in studying would decrease, maybe it would keep our attention from focusing on learning. Therefore, our study would be affected in a certain extent. In a word, there are always two sides about all the things, what we need to do is to keep the balance of both sides. Undoubtedly, for college students, part-time job can not only imp…
338	rm to get something. Maybe we cannot get the money or something else by voluntary community service, but actually we get the graduation certificates we want, even an application into an institute of higher learning. In conclusion, every coin has two sides and I can't deny that mandatory volunteering has its own standpoints and advantages of building a cozy community. But from a more comprehensive…
339	without saying a word to one another. Originally,the phone is only for the convenience of communication between person,undoubtedly,the phone provides us with considerable convenience,making many things possible.But often things like a coin have two sides,at the same time to give people convenient, the use of mobile phone in the wrong then there are negative effects on our personal life. Such as i…
340	rmination and courage.How shall you expect flowers that grow in a greenhouse to keep out of the erosion by wind and rain? What's more,studying abroad can cause a certain degree of homesick and add to our parents' financial burden. Every coin has two sides,so we can't totally neglect education. For example,studying abroad will broaden your horizons, even help your hunt for a well-paid job. But in …
341	It's no wonder that we often get along well with our classmates as if we are brothers, or sisters. In reality, every coin has two sides. We may have our own issues sometimes which make us terribly upset so that we often do something we don't want to. That's also the reason why it's easy for us to argue with others. Moreover, teachers and parents try their best to exhort us to ca
342	irst,lack of communicate between parents and children.Second,how many children did not realize the parents of hard!Third,part of the parents' inappropriate family education methods. I think,to be more communicate between parents and children,the two sides should the perspective-taking,a lot of course main problems in children,so as a child we want more active!At the same time,it is time to speak …
343	ances, various kinds of media have been well developed. As a result, an increasing number of people are fond of purchasing goods with the help of media, such as newspapers, radio stations, TV stations and the Internet. As we know, every coin has two sides and shopping via media is no exception. On the one hand, it saves much time, money and effort to purchase goods through media since you do not …
344	has been improved because of the policy. Chinese people has been enjoyed of more resources, such as education, medicine and transportation. The Chinese economy grows fast and people lives a more wealthy and faddy life. Nonethless, every coin has two sides, including the coin 'Family Planning'. The policy also produces some problems. It enlarges the gap of the wealth and the poor. Imaging that, tw…
345	lacking protection of the law on the line,there are something bad.As a public media,people get information easily and acceptably.Nevertheless,what people write or share is becoming very worthless and detrimental. As we all know,things also have two sides.It depends on you how to use the blog right.We should not be the one who does things wrong.For the disadvantages,blog needs to be imposed,which …
346	hers and students ,Also ,it makes the students are more and more believe in the teachers,it can increase students' enthusiasm in leaning .What's more ,the closer and harmonious relationship can lead a good beginning in the campus. Every coin has two sides, from other' point of view ,they believe teachers are the big generation,we students don't have right to evaluate our teachers,we should respec…
347	as we know, the relationship between teachers and students are complicated.It is said that ever coin has its two sides, teahers are someone who teacher you knowledge , and students are someone who lean something from teachers. but still someone persist evaluate teachers. In my eye, teachers and students must trust each other and respect matually. as a result of
348	s.So it has become the indispensable element of our life.Internet has changed human's life and the way of thinking,the scope of interpersonal communication is also enlarged.It makes the communication more direct and quick. However,every coin has two sides,many people have come to realize that it brings the trouble as well.People more and more depends on the Internet,such as buying or selling merc…
349	difficult and impossible for us to read all books in that we have no much time in this busy world.In addition,there are lots of bad books which have bad effects on our mind and heart.Therefore,we should read selectively. However,every thing has two sides.There are plenty of people who are for reading extensively.In their eyes,although there are lots of bad books ,if we insist reading more books w…
350	opping and chatting with others . So they think people should select what benefits themselves . Not only it can save people's time , but also can they learn knowledge. On the other hand , many people think we should be well-read . Every coin has two sides . When reading occupies your lots of time , you will learn more knowledge that you don't know before .if people used to read one or two kinds o…
351	ood for city too, which lead more person to city.Although some people said it is more pollution that is badly for us, I think the government is planting more tree on the road sides, which can release the pollution and so on. Just like a coin has two sides, everything also has their advantages and disadvantages, we cannot avoid. Nevertheless,we can make rational use of resources.Only in that way, …

## Sheet: Sheet3
N	Concordance
1	tering on the concerns whether Network real-name system. A fair proportion of people contend that the network have to use the real name, other people, nevertheless, advocate that network not necessary use you real name. As far as I am concerned, I side with the latter. Of the countless reasons or facts that strengthen my viewpoint, I will present the most consequential and conspicuous ones here. …
2	bolishing the death penalty . Since then ,general contend about this penalty has never concluded . With the development of our society , It is proverbially acceptable by human-beings that light punishment in criminal sanction system , on the other side ,the applicability of the death penalty has been queried by man of insight . In accordance with a statistic , there are 111 countries or areas abo…
3	of compressive.YaojiaXin is also a victim as a matter of fact. Whereas the victim husband WangHui said,"I insist on that Yao should be punished for murder,not only for paying with life,but also explain to peasant masses and national people".As he side,the motive of he doing so is not for himself but the national people? Why can he stand for the national people?So an old saying"Kiss and tell".If Y…
4	ve themselves to serve others.The other one is to keep other citizens from committing the same crime .As we can see ,in spite of lots of cases ending in the death penalty , criminals has not lessened. At last ,the death penalty has brought lots of side effects .The most obvious one is the big influence on their families .Their parents feel heart-broken, seeing their children being put into the pr…
5	At the other side of the world live such creatures whom been alleged that being endowed with heart songs throughout their whole lives.A creature without a flipper, but can still "fly"to your heart with their innocence.A creature without reserving the common sense of
6	ion. Now I've gradually become mature and independent and I can take care of myself. The only thing I want from you is :please love yourselves as much as you love me and always keep fit, live a happy life. Remember whenever you need me ,I'll be your side.
7	you can buy something you want.And we can save much time to do other thing we need to do.Otherwise,we buy the same thing,but online shopping is cheaper than we buy in market. yes,online shopping has many benifits,but we all know everything has two side,and online shopping is not exceted.We can't buy anything online,and there are many people be cheated when they shopping onlineand so on. In my opi…
8	d to. Look up and you will see the mountains hidden in the clouds and cloud in the shuttle between the peaks. So beautiful that will not let you down. When exposure to the mountains and you will enjoy another kind of scenery. Birds calling at your side of the trees, and the magnificent waterfall. All of this will make you crazy.
9	ove virtuous habits, not to blind competition, not to spend more or waste food. A thousand miles begins with one step. To create a conservation-oriented campus, we should have a concept, should I start, start now, little things bit by bit from the side. de.
10	nservation-oriented campus. Why should we do this ,because we know the nature resource is wasted everywhere and the nature will not have much resource. And in our campus the phenomenon of waste resource is very common. There are many lights in the side of road.Some of them need not to use.And we waste much water to wash our clothes. Besides, some students forget turn off the lights sometimes. To …
11	ing,no one is perfect."For another thing, they should know their ability and the ability who will fight a battle with them by anticipation.Confidence can disappear in only one small mistake. Last but not least,confidence will not always be by your side.Confidence just like a wilful child,and small success just like a toy.He was attracted by the toy.But he will leave without hesitation if you make…
12	uer everything with smile,this is unchangeable truth,smile can improve our ability to do something,smile is also a communication tool with our friends. Build up our confidence is so easy that if we do something that we should do.Plant trees on the side of road,help the children and old people.we do it and we happy and we have confidence.On the one hand,it is our responsibility to society,on the o…
13	will let the mother send a glass of milk to me. He is strict with me . He isn't good at impressing but we know he loves us. He works hard around the clock . I'm hungry, he always gives me to bring food from home. In my sleep, he always watches my side. When I fear what thing , he always comforts and encourages me. When I eat, he always looks at me quietly aside.My father cooks well and he often c…
14	at top students are genius.But the fact is not.Each person's intelligence essentially the same.It is only that they work harder than us, deal things more seriously.So that their performance is better than ordinary people.As can be seen through the side of the top students shows that they have a clear goal and a detailed plan,and the indomitable will power.We usually keep a decision.Who insisted o…
15	hen I have to stay up late to work for school and understand my sorrow when I spend efforts but gain nothing.I have a friend who has accompanied me more than fifteen years and most childhood's memory is about us.How happy I am!My friends are by my side at all times! Last year,one of my mother's colleagues passed away in a car accident.In the summer vacation,I accompanied her to visit that colleag…
16	colleague's wife.Seeing that pathetic lady pretented to be fine with her heart-broken eyes,I was affected.On the way home,my mom asked me:"What would you do if your family suddenly breaks up?"I couldn't answer.How fortunate I am!My family is by my side at all times! What's more, I still have spring's flowers,summer's rain,autumn's leaves and winter's snow; I still have warm sunshine,blue sky,cool…
17	s,summer's rain,autumn's leaves and winter's snow; I still have warm sunshine,blue sky,cool breeze,and fresh air.I still have hope,I still have life!Sometimes that we strive hard to seek the bird of happiness,but we don't realize,it is just by our side.Happiness is that simple!
18	g sports is an effective way. In the field of mental health,the enough time of rest is significant because the pressure of working or studying can reduce our health.Most importantly,it has been authenticated that being in a good mood is a positive side to keep body healthy. To conclude,keeping fit is easy but should use proper ways. .
19	inking about something very far away from his life.He worries about disposing of nuclear waste,but does not want to sweep his own room and empty the dustbin.He has a broad field of vision,but from a certain point of view,he ignored to focus on his side.The father wants to remind his son that he should take care of something close to his life. In my opinion,the son's idea is not wrong.Because he i…
20	n that he should take care of something close to his life. In my opinion,the son's idea is not wrong.Because he is not only take care of himself but also pay attention to the world and human.But on the other way,if he pays more attention about his side,he can reduce the number of waste.
21	,but strength kept him alive. he loved his children so much. he give up years of his life caring for the woman, his wife. she was going to die. day and night he struggled for years with her disease. despite diseas of his own. he still stood by her side caring for her and ioving her until the day she died. twenty days later, he died. I lost my hero, my fater, a man who was my friend. a few years h…
22	Net job losses and the U.S trade deficits have accelerated sharply since 1994 when NAFTA and the World Trade Organization came into being .Many people just regard the deficit as the result of the US prosperity .But the author sees the dark side of the these .He see the deficit and unemployment as evidence that globalization and the workings of the world trading system pose threats to continued U.…
23	auty that evoked it. He did not even know whether any one else in the world felt as he did, or whether he was the sole victim of this mournful privilege. Then he learned that one other spirit had trembled with the same touch of wonder: that at his side, living under his roof and eating his bread, was a creature to whom he could say: "That's Orion down yonder; the big fellow to the right is Aldeba…
24	nt people have different opinions. There is no consensus of opinions among people about the advantages and disadvantages of the science and technology.Some people are of the view that the Internet is good for our life.While others take an opposite side,firmly believing that it can damage our life. As far as I am concerned,the latter notion is preferable in many senses.The reasons are obvious.Firs…
25	he computer , more and more people are used to chatting on the inetrnet and paying all kind of games .Or using inetrnet looked througt different books.It is important for us that we learn something .But It has advantages and disadvantages. the one side of advantages. we can learn news both at home and abroad and all kind of information.we can also send messages by e-mail,make phone call.,go to ne…
26	rmation.we can also send messages by e-mail,make phone call.,go to net school. On the net ,we can enjoy music,watch sports matches and all kind of movie stars.And we can even go shoping ,have a chat with others by QQ and RenRen.However , the other side of disadvantages. The computer can be affected by viruses.what is worse,some children watch error something ,and they are even addicted to games w…
27	My favorite place is the playground,because it's not only bright but also interesting. In class,the playground side tree is the most"happy",because they can comfortable quiet at the while at last. The wind kissed trees,and the leaves will be dancing in the wind. The bird stopped in the trunk,or lies down and sleep;some are singing cheerful songs;some are also da
28	ate--the successor of society,to live on,we must actively participate in the process of "low-carbon life" .There are numbers of ordinary things we can do to practice "Low-carbon Lifestyle".For instance,to save paper,paper should be written at each side;to save electricity, we should turn off lights when leaving,and if the laptop is run only for listening to music,we should dim the displayer of la…
29	sary to held a test of spoken English,they think many students are good at written examination but still weak in oral test,oral English test is an important and effective way for Chinese students to improve. Only a little people stand on different side.Although spoken English is a basic skill that every student should master,they think that spoken English test will increase the burden for student…
30	, take the initiative to interact with people, rather than waiting for someone to talk to you. Take the initiative to introduce themselves, take the initiative to praise each other, take the initiative to care for each other. If you give the other side a good first impression, then the distance of you will be shortened and the probability of to be friend will be higher. er.
31	No matter how little effort you make , you can be closer to your goal . Apart from ambition and endeavor, positivity is important too. No one can avoid failure, but what you do after failure makes difference. Negative people tend to see the gloomy side of things, which often causes them to miss out on solutions and creative ideas. Only if you face failure bravely, never loose heart and seek the w…
32	My mobile phone appears a cuboid, but not that pointed. It has a huge screen, seemingly occupies the whole body of the phone. There are no buttons, except some on the side of the body. On the top lies a switch so as to control the whole system. Besides, two buttons on the left side are designed to regulate the volume. Another conspicuous feature is its big eye on the back, an automatic camera len…
33	id, but not that pointed. It has a huge screen, seemingly occupies the whole body of the phone. There are no buttons, except some on the side of the body. On the top lies a switch so as to control the whole system. Besides, two buttons on the left side are designed to regulate the volume. Another conspicuous feature is its big eye on the back, an automatic camera lens. When my phone isn't at work…
34	In recent years, the domestic food safety problem is continuing concern. More and more unsafe food filled in our side. As people living standard rise, become to pay more attention to personal health. Food safety to the society and people life to bring a lot of bad influence. People 's consumption of food is always heavy-hearted, worry to buy health food. Although
35	dpoint, I'm with Xunzi. In my point of view, people who are born selfish should learn to put moral principles, rather than their own interests into behaviour through education and ritual. Here's my reasons. Every person has two opposite sides. One side is called natural side, while the other side is called social side. From the literal meaning of the words, natural side shows the natural nature o…
36	In my point of view, people who are born selfish should learn to put moral principles, rather than their own interests into behaviour through education and ritual. Here's my reasons. Every person has two opposite sides. One side is called natural side, while the other side is called social side. From the literal meaning of the words, natural side shows the natural nature of a man as an animal, wh…
37	people who are born selfish should learn to put moral principles, rather than their own interests into behaviour through education and ritual. Here's my reasons. Every person has two opposite sides. One side is called natural side, while the other side is called social side. From the literal meaning of the words, natural side shows the natural nature of a man as an animal, which represents these …
38	lfish should learn to put moral principles, rather than their own interests into behaviour through education and ritual. Here's my reasons. Every person has two opposite sides. One side is called natural side, while the other side is called social side. From the literal meaning of the words, natural side shows the natural nature of a man as an animal, which represents these bad qualities such as …
39	an their own interests into behaviour through education and ritual. Here's my reasons. Every person has two opposite sides. One side is called natural side, while the other side is called social side. From the literal meaning of the words, natural side shows the natural nature of a man as an animal, which represents these bad qualities such as greediness. While social side shows the social nature…
40	One side is called natural side, while the other side is called social side. From the literal meaning of the words, natural side shows the natural nature of a man as an animal, which represents these bad qualities such as greediness. While social side shows the social nature as a man living in society, which represents these virtues such as selflessness. Whether a man is good or not depends on wh…
41	f a man as an animal, which represents these bad qualities such as greediness. While social side shows the social nature as a man living in society, which represents these virtues such as selflessness. Whether a man is good or not depends on which side is more on that man. If the natural side is more, the man is more a selfish one, rather than a selfless one and vice versa. A man is born with nat…
42	ese bad qualities such as greediness. While social side shows the social nature as a man living in society, which represents these virtues such as selflessness. Whether a man is good or not depends on which side is more on that man. If the natural side is more, the man is more a selfish one, rather than a selfless one and vice versa. A man is born with natural nature, but social natural must be l…
43	man receive social effect, his social nature will be expanded and natural nature will be suppressed. Then the man will be kind-hearted and selfless. So education is a good way to teach people what is good and what is bad, expanding people's social side to let people do good things. So people should receive education to put moral principles into behaviours. Above all, people are born evil, and the…
44	ing people's social side to let people do good things. So people should receive education to put moral principles into behaviours. Above all, people are born evil, and they should become more social through education and ritual to suppress natural side and to expand social side, to put moral principles above their own interests. .
45	o let people do good things. So people should receive education to put moral principles into behaviours. Above all, people are born evil, and they should become more social through education and ritual to suppress natural side and to expand social side, to put moral principles above their own interests.
46	members' favorite time. The feasting, drinking, dancing and revelry continued till the early hours of tomorrow. Dawn broke. A cold mist rolled in from the sea. The fog was so thick that I can't see that ship now at all. I get up and walked to the side of the ship. Then I suddenly spotted two boats coming nearer and nearer, as if they are going to attack. "Villains! Who are you? " I shouted to the…
47	drink a cup of warm water. After a while. Office is cleaner than at first many. We looked at the office. We are all very happy and smiled. The teacher came to the office to see what we do. They are very happy,and praised us this is the story of my side. There are also a lot of colorful stories around me. I love life very much.and I like to play with my friends. We get along very happy. .
48	chance to reply,you began to tell your story.. "Poor guy" I grunted,noticing you were immersed in the joy of recalling the time. An idea jumped out at my mind when I pretended to listen to you. Which is I would ask for waiting a minute on the road side for I'd like to buy a newspaper Once got off I would run away. "arrive! "The car stopped suddenly ,Considering you will capture me I decided to te…
49	people's living standards, people's consciousness also unceasingly enhances. People realized that the shortage of water resources are some serious problems.The shortage of water resources has become a global one of the focus issues.From the minor side, the shortage of water resources in the area will give local people bring a lot of inconvenience.From the major side, water is the source of life, …
50	ter resources are some serious problems.The shortage of water resources has become a global one of the focus issues.From the minor side, the shortage of water resources in the area will give local people bring a lot of inconvenience.From the major side, water is the source of life, in our daily we can't live without water.Our global economy cannot develop boiling water,water in our lives plays an…
51	others who contend that shouldn't opened University Campus to tourists.The campus opened to tourists it will influence the students study,sometimes the tourists will pollution the campus environmental,there is not good to students. There is a good side and bad side to everything.Without expection,Opened to University Campus to tourists has both advantages and disadvantages. But in my mind ,I stan…
52	ntend that shouldn't opened University Campus to tourists.The campus opened to tourists it will influence the students study,sometimes the tourists will pollution the campus environmental,there is not good to students. There is a good side and bad side to everything.Without expection,Opened to University Campus to tourists has both advantages and disadvantages. But in my mind ,I stand on side of …
53	ists will pollution the campus environmental,there is not good to students. There is a good side and bad side to everything.Without expection,Opened to University Campus to tourists has both advantages and disadvantages. But in my mind ,I stand on side of the latter opinion that shouldn't opended University Campus to tourists.Because opened University Campus to tourists it must be brought many pr…
54	Dear pen pal: I'm glad you write to me.Please don't worry,I have been in your side.I heard that you want to take part in a singing competition recently.I knew you worry about your physical disability,and take it easy.Did you know the physical disability pianist Liu wei?So,listen to me now and this story will make you confident. F
55	e. People hold different opinions about the shut-in. Some people believe that the shut-in will cause communication between people is becoming less and less, there is no longer any emotional color for expression ability. But others take an opposite side. They firmly think it can save money stay at home compared to the outside. Personally, I am on the side of the former argument. Stay at home for a…
56	munication between people is becoming less and less, there is no longer any emotional color for expression ability. But others take an opposite side. They firmly think it can save money stay at home compared to the outside. Personally, I am on the side of the former argument. Stay at home for a long time can't breathe the fresh air and don't have proper exercises will make our resistance decline.…
57	ience and technology, people perfer to do things at home using compuyer. Second, the narrow circle of modern life. Finally, prices are higher, it can save money at home. Opinions on the homebody vary from person to person. Some are in favor of the side of agreement because they can save more time to do more things and the skin will be white. But others hold an opposite. They firmly point out don'…
58	the side of agreement because they can save more time to do more things and the skin will be white. But others hold an opposite. They firmly point out don't go out for a long time will feel strange about the outside things. Personally, I am on the side of the latter argument. Staying at home will feel tired, just like a cage bird have no happiness. What's more, you will be fatter if you stay at h…
59	ometimes I even left my assignments undone.At the end of that term,since I had not made a full preparation,the scores of the final examination did not give me any satisfaction. Secondly,college students tend to have little time for enjoying social side of college once they let study take up a lot of their time.For instance,no matter during school or after school,if we only focus on study,we will …
60	nmental pollution has become a very serious problem the world is facing today. As far as I am concerned,we all should consider how to control gutter oil.So that they won't control us,only in this way can we make full use of them.While avoiding the side effects. .
61	en he will have no real life, mediocre life. If a person has to catch a strong will, even in the face of setbacks and failures, never stop, fell to climb up, fell to climb up. In this way, he obtained the real life, and to the success of the other side. It was so we encounter setbacks, to be strong to face, to struggle, it will be like second people to get a real life and success. No matter what,…
62	enomenon has aroused hot discussion. Some people do think that communication on the Internet can lead to severe consequences. They give the reason that network communication can cause security problems. While some other people just in the opposite side. They hold the view that it is very convenient for us to make friends efficiently. As far as I am concerned, the disadvantages of network communic…
63	radually,I find that I have many different views in life and values with my parents.One day,my parents were listening to classical music when I went home back.I dislike those music, so I told my parents turned it off or turned it down.However,they side that it very good and quite.I can't stand it and turned up my Mp4.Then,rock music was loudly and fulled of the room.Finally,my parents with me got…
64	our family. However,some problems may arise if we don't. For example, some one get overly interested in social practice and want to work full-time and earn money, so neglecting their studies.And some people are likely to get in touch with the dark side of society, which will affect their future studies. In order to carry out social practice smoothly, we should first know its objective. Wu should …
65	e without fresh water. In the pass, people live without the consciousness of protecting the fresh water, because of the large quantity of water in Earth. But they do not know that we need is fresh water, but not all the water in the Earth. Another side, the government did not attach importance to propagate and appeal person to protect the fresh water, this is one of the reasons. In reaction to th…
66	give us a direction to find our way to success.More importantly ,being aware of the importance of the reality is of necessity. Just take Shelly,the British poet,for an example.He insisted on struggling for his dream and strongly criticize the dark side of the reality and express his thoughts by writing some poems.As he once said,"If winter comes,can spring far behind?" Therefore, no matter how va…
67	ry college students should be the generation of comprehensive development, and constantly improve their overall quality, to lay a solid foundation for future development. "Know, of justice and realize finally ends". Opportunity is actually on your side. Contemporary college students should allow the university time to do good and full, one can think of from the self understanding, to seek the tru…
68	their houses because everything is mechanized. Though everything is mechanized we also need to study paper-cut. If we don't do that our traditional culture would disappear one day. Most importantly, our Chinese festival, I found someone who in my side prefer the western festival more than Chinese festival. I don't know why? But I guess maybe our traditional Festival is very boring and the western…
69	's listener.When we achieve success,we can turn to each other for help and give each other suggestions to make us get rid of it. As the saying goes,"True gold does not fear fire,adversity."Therefore,no matter what happens, always accompany in your side is a true friend.
70	of are not the same." When we are watching something that is clear,certain,big and honest. Observation is a skill, you not only will watch but will also observe. Observation means you how to see something in front of you. Everything has their one side that we didn't know. A great observer will maintain objectivity as far as possible. we should keep our mind on something what we are unknown. So if…
71	f Japanese customers and few Americans and Germans, feeling inhibited. Then the mayor began to make a speech and when he told that the Hiroshima was famous for its oysters, the reporter felt surprised at the mayor's words and headed toward the far side of the room, where a few men were talking among themselves. In terms of the talking, the reporter knew the fact that people in Hiroshima weren't w…
72	hat people use plastic bags casually already become a custom.As time goes by,there will be much more problems that people use plastic bags lead to.Like the white pollution,the oil crisis. What does plastic bags provide for us?Primo,on the positive side,plastic bags do some cotribution.Using plastic bags our life will be able to become convenient .There is no doubt that plastic bags is more conven…
73	lastic bags do some cotribution.Using plastic bags our life will be able to become convenient .There is no doubt that plastic bags is more convenient than any other bags.If we don't use it,we will get in trouble abselutlly.Moreover,on the negative side. Plastic bags is disturbing like a fly. We can see them hang in trees,lie in fields, all around our sight.It can't despite that when animal eat th…
74	ing,climbing and so on.My idol is Liu Wei whom is a disabled pianist,his motto is"my life is only two ways,either to die,or to live brilliantly". In my future,I want to be a lawyer,because it is my dream,though it is not my profession.On the other side,I dream about being a businesswoman.Only by study hard,can I achieve my dream.However,my real dream is that I will make my parents live comfortabl…
75	Most of classmates showed great thoughts in this discussion. Forty percent of students thought that animals should be kept in zoos, because visitors can see different kinds of animals and animals are able to be taken good care of. As the negative side, sixty percent of students would like not to keep animals in zoos. The reason was that they thought animals will prefer living in natural environme…
76	was that they thought animals will prefer living in natural environment to staying in zoos. In their opinions, animals in zoos aren't free enough to do many things such as running, playing with other animals. To my mind, I agreed with the negative side. Animals should live in the wild so that they can improve their living skills. The animals in zoos will never have the ability to find food on the…
77	Should we keep animals in zoos? After my investigation, About 40% persons agree with this. However, those persons think that the animals who can not only be appreciated but also be taken good care of the staff. On the other side, About 60% persons against to this. It is because they think that animals enjoy their life in the natural wild but not the boring zoos. And animals are closed in the cage…
78	The picture is about an older lady sitting in front of a mirror, muttering that her children isn't by her side, leaving her to stay in an empty house. It reflected a social phenomenon that more and more young person go to first-tier or second-tire cities to hunt for their jobs or make a living, some of them carry their children to settling down there, howev
79	As the rapid development of economy,more and more private cars are occurred in many family.Finally,a serous problem emerges on the surface:should we implement a limitation policy for private cars?I am absolutely on the supportive side. Firstly,many private cars may produce a lot of carbon dioxide, which is harmful to our environment.Secondly,traffic grams can be increased due to the number of pri…
80	hould not take the Guang Chang Wu phenomenon seriously for it owns many merits. Guang Chang Wu is a fashioned kind of dance. It breaks the traditional rule that dance is only belong to the minority people and the other people only can stand in one side, watching the dancers and listening the music. There are no limitations about the numbers of people. And, the more people participating in, the mo…
81	many years later .I can recall my childhood ,which was filled with happiness and cheerfulness. I lived on the side of the road and there was a big tree that had a swing .I was used to playing on the swing by myself nightly .I was keen on going back and forth on the swing and I felt I was flying. I was free as an eagle ,then on through the clouds ,farther and fa
82	learn more about goods. On the other hand,pay attention to safety,to prevent lawless elements back to deceive some of the online product description and is not necesarily the same in reality.and the product quatity is not guaranteed. There are two side of a lot of things,we must make a goodchoice to shopping online or not,the correct use of the network. k.
83	ater ditch in front of the house small door,the water very clean,you can see the bottom of the stone and sand.There are many trees in the water ditch beside,their leaves are green,birds on the tree top call.Along the path to the left,to the bamboo side up again.At this time you can hear the dog sound,along to see,you can see a big dog is calling at you,next to the small dog along with the big dog…
84	or seen the beautiful things, or to you discuss some you never know learning or life problems. This is a book in mind, from the psychological impact of speaking, you read a book likes to travel again. You can not go, but as long as you pick up the side reading books can still understand the world. When you pick up the books, you"ll find out their many friends, they will teach you a lot of things.…
85	er.Remember do not drunk driving in the road.It is easy happen the traffic accident when we are drunk.When the weather is bad,it is necessary for us to drive the car slowly.I also have the suggestion for the sign.It should be set up in the visible side that we can see the symbol more easily. Only in this way can we drive the car safer.If we pay more attention to the way of diving ,it can contribu…
86	to resolve, land is suffered severe erode. Waste sorting can reduce a half rubbish besides the rabbish which is recoverable and not easy to resolve. Waste sorting is a must, our society is a big family, we can't ruin it on our own hand. From your side, do whatever you can do to beautify our home.
87	don't put the garbage which concluded food leftover and plastic, which contributes to the form of fertilizer. What is the importance is that develop conscious to become harmony with nature. Second, sort waste in the public. Please choose the right side of garbage can before put them into garbage. For example, sort the bottles and metal into the different garbage so that people can recycle. What's…
88	m stop dancing. In addition, if them do not have enough time, them would not to dance so long. Last but not the least, sports can make people to be stronger, and square dancing can be the same influence. It goes with saying that every coin has two side. Square dancing no exception, put it on other way,there are several negative aspects as follows. To start with, so much loud music have taken by t…
89	sponsibility for it's disturbing troubles.But as the saying goes,every coin has two sides, we also have to aware the benefits of square dancing, what we should do isn't just abandon,we got to make it become a activities that only have the positive side.Those students' way told us the polite action would not only solve the problem, but also avoid arouse conflict. Actually, it can also being used a…
90	In our life, life is the most precious fortune, have a healthy body is very important. We often see the side of the sick or dead, mostly is the cause of the illness, so we need a healthy body and mind. The so-called health not only refers to physical health, and mental health, a person is only the physical and mental health, is the real health, we have to
91	crackers, and it is Chinese tradition. Moreover,Chinses people setting off fireworks to celebrate Spring Festival. It can add much to the festival atmosphere. Besides,The beautiful fireworks made people happy. However,other people take an opposite side. They firmly believe that setting off fireworks is a bad phenomenon. To begin with,setting off fireworks will waste resource. What is more, it wil…
92	st gate, you will see a high-rise building standing on the left. This is the highest apartment. Between it and T River, a small square is a secret place I found. You can have fun with friends here. The other 6 dormitory buildings are on your right side. Two of them are girl's apartments. Three of them are boy's apartments. The last one lived both boys and girls. At the back of my apartment, there…
93	, including the high calories food. We think that is a perfect way. Nevertheless, we are wrong. We don't realize what the diet products bring to us at all. In my opinion, diet products not only fail to help people lose weight, but also may lead to side effect. Firstly, it is just for a moment that diet products can control our weight not to gain. However, once we don't use it, our weight will gai…
94	How that we have graduate from the senior high and began our college life.we should pay attention to the different ways of learning between the former and the latter. I used to take down what the teachers side without hesitation. Accoustomed to the rout learning. Thous is my rough plan.and with them.I believe my winter vacation would be meanful and colorful.My winter holiday plans. My winter holi…
95	er son is different from others, the kind lady still tells the little boy that he was no different than anybody else. In the face of the principle rejected to accept Forrest because of his low IQ, she perseveres that her child is a bit on the slow side and can get the finest education as others in normal school rather than go to the special school. In my point of view, I believe that she is a gra…
96	er. Life is a box of chocolate, Forrest. You never know what you're going to get. His mother said to him. I like this sentence very much, actually such is life, you never know what will happen, but I know that my mother will always accompany in my side. I love my mom.
97	At the beginning of the part of this movie, a boy was disabled with his legs which wear braces on. His shoes stuck between the steel bars of the drain. And his mother helped him to got out of his trouble while two men are sitting on the side of the road staring at them. Then the mother shouted to the two men: What are you all staring at, haven't you ever seen a little boy with braces on his legs …
98	n poor living environment, behind the medical facility and the attention almost zero. In the second scenario, when the author is using bread to feed a gazelle. The Arab migrant worker work on a nearby trail put down the heavy hoe and came shyly by side. He was very surprised to see the immediate scene,he said I could eat some of that bread? When the author gave him a piece, he hides the bread to …
99	ul about this policy,believing that this policy may frustrate some teachers enthusiasm for teaching,who are evaluated badly by students.However,others don't agree and assert that the advantages outweigh the disadvantages.As far as I am concerned,I side with the latter. Then I have several points to support my view.Frist,expressing opinions towards teachers on line makes it possible that students …
100	This is my first time away from home,alone in the face of this winter.When I confront the coming winter I feel lonely.Becasue I will alone to confront the coming winter,one of my relatives in a strange environment,friends are not in the side. Before winter comes,I think about my hometown,the golden rice fields,fruit crop and flying all over the sky leaves.I remember, grandma in the sun shadow, Gr…
101	n the sun. Before winter comes,the sky is blue.Sometimes it's very clear with no wind.Then the earth is beautiful like a peace of poem. And the setting sun is thin.I feel the world always in my heart. Before winter comes,my life is fun.Lovers walk side by side and hand in hand in the street. Poets write fresh and beautiful poet in their room,full of happiness. The north of spring is mellow,the no…
102	n. Before winter comes,the sky is blue.Sometimes it's very clear with no wind.Then the earth is beautiful like a peace of poem. And the setting sun is thin.I feel the world always in my heart. Before winter comes,my life is fun.Lovers walk side by side and hand in hand in the street. Poets write fresh and beautiful poet in their room,full of happiness. The north of spring is mellow,the north of t…
103	I felt that I owe them so much. They give me all the things that they can provide, but I let them down. Finally, all my plan was broken. I did not know how to confront with it at one time. With the time passing, I begin to think from the opposite side. Maybe it wants to teach me how to face with the changing.You must be optimistic and braveness to receive the result. Society always teaches us no …
104	In my side, there's a lot I beloved person, parents, teachers, relatives and friends.But my most love is my grandmother. My grandmother is a kind old woman. She treats people generous, and the child all like my grandmother. From my grandmother, I learned gene
105	the difficult exercises, and will often examine the children's homework or supervise their children finish the homework on time. For life, good parents will set a good example for their children, and they will try their best to perform their best side to their children, such as honest, friendly, and if things go on like this, these behaviors will have a great influence on children, they can be al…
106	s, preparing a good speech, delivering your speech effectively and keeping a good mentality. In China, some people would think that the judges only listen to how the contestants speak rather than what the contestants say. I take a totally opposite side, while in my eyes the soul for a speech is that the content and critical thinking. Firstly, when you get a topic, you should focus on one point th…
107	The above picture illustrates that a boss who sat on the chair refused to adapt a innovative proposal proposed by a young man who standed on the side of the desk.What an unfortunate thing!The boss has not realized the power and importance of innovation,and the young man has not received what he really deserved. Perhaps,we have not realized how important innovation is,but we have enjoyed its frui
108	nd The Snow of Kilimanijaro. But The Old Man and the Sea is the one that left the deepest impression on me. This novel mainly wrote one old person alone in marine fishes. He fished one big fish, tied up the fish head and the upper part of the body side the boat above. But he met the shark fish, the old person causes all one's skill and the shark fish fight, the shark fish the fish flesh which cou…
109	probably find that most prices fall within a relatively narrow range. You will often find that shipping charges have been inflated to cover the difference. When you get your good, the price you need to pay for is more than that you see on the web side. The representation of another hidden cost is time wasting. Time is money. Maybe many net citizens pay much attention to saving time, and they do n…
110	In a way,my pen bag is very simple which only has one bag with a zipper.It's argent.For one side ,a picture with a bear and a rabbit who are hand in hand is on it.For the other side ,a picture like an envelop also with the pattern on it attracts me when I bought it.At he top right corner,a stamp circumference with a rabbit's head on it.Inside
111	In a way,my pen bag is very simple which only has one bag with a zipper.It's argent.For one side ,a picture with a bear and a rabbit who are hand in hand is on it.For the other side ,a picture like an envelop also with the pattern on it attracts me when I bought it.At he top right corner,a stamp circumference with a rabbit's head on it.Inside the pen bag,there are many pens I need for the class,s…
112	any consideration.Besides his high intelligence, he also has a good emotion quotient.He is so rational that he always knows what he wants and what he should do. Yet as the old saying goes, every coin has its two sides,.He also has an insufficiency side. Just like most other smart gays, he is also conceit and self-centered. In the meantime, he is too rational to take care of others' feelings which…
113	f branches of ChangJiang river. The snow was very heavy and all the ground was covered by the snow. Standing an the river levee, what people could see was just white, white. This day, my father and mother went to visit my aunt who lives in another side of the river. On the way back, they find a child followed them for a while. And my father could remember a little about the child. He was one chil…
114	ends. Hu isn't of much height, and is a little overweight. He's got a pair of glasses on his face, which to some degree indicates his intelligence as well as his wisdom. He always wears plain clothes as he emphasizes that it's the quality of inner side of a person rather than the clothes that counts. Hu's fond of basketball and he plays with our classmates every other day. Strong and skillful, he…
115	one who were able to calm down had a good result in the entrance examination. Another story about him is "there was someone outside the window". He always likes to wear a black windbreak except in summer. And our class room had a big window in the side of corridor. When night coming, people outside can see inside clearly, but people inside only look at dark. You can guess what had happened in thi…
116	ol with the help of walking stick.When I arrived in school I found that Mancy had prepared everything ready for me.And she helped me in almost all the aspect in my daily life,including my breakfast,lunch,dinner,water and so on.She was always by my side to assist me when I'm walking.And what't more,she even helped me washing my feet and my sockets.She has given me too much moving stories during th…
117	he Chinese are very generous in terms of education child,they can give the child love exhausted.Arranged everything for their children,very anxious to walk are willing to replace,love of children's content,but it is the spoiled,caused the what? In side,there are many adults already are a college student,do not take care of yourself,even never wash clothes,and what we talk about independent?I have…
118	ardware and software working together.I own a square white one.It is made of aluminium alloy so that it is light enough.It is also small as well.Because of its small size and light quality,it is convenient to carry. It also has some buttons on the side,which suggests its function.It contains high capacity with relatively low power.We can refer to it if we intend to see a movie,listen to the music…
119	Success is just like a paradise on the other side of a bridge which made of various factors and personal qualities are the main materials. As far as I am concerned, the ability of learning and communication, the courage and the persistence are the essential elements to be success. The first one is
120	shareholders were strongly against his ideas and stood in the opposite. Even other CEO said Linton was arrogant that they were not willing to support him on this matter .At that time,the atmosphere between Linton and them was awkward.On the other side,the staff also had expectations on Linton.Under such circumstance,everyone was waiting to see the final result. What was Lontion's next move? It tu…
121	ou'll feel exciting when you recall the old tricks you played.moreover,we can also find new friends by social networks ,and we are able to know about what have happened in our net-friends,so we can give our attentions in the right time. In another side,The social networks are disturbing us all the time.Some of us are addicted to them,they cannot manage to get out of them.And it's a waste of time …
122	AIDS in our side. When I immersed in the AIDS people,who always try their best to fight with hard fate ,I am deeply moved and can not laughter for them .Not for their tragic fate,but for the life of us healthy human is too easy and for our AIDS people do too little
123	People who suffer from AIDS feel lonely.Many people are afraid of people with AIDS,who are not willing to communicate with them. Actually this is a kind of misunderstanding.People are safe to talk to share hands with AIDS,sit side by side,share a book,eat something on the same table,hug with AIDS.People with AIDS need more care and support to help them overcome the difficulties.Therefore,we shoul…
124	People who suffer from AIDS feel lonely.Many people are afraid of people with AIDS,who are not willing to communicate with them. Actually this is a kind of misunderstanding.People are safe to talk to share hands with AIDS,sit side by side,share a book,eat something on the same table,hug with AIDS.People with AIDS need more care and support to help them overcome the difficulties.Therefore,we shoul…
125	t suddenly, a sound impinged on my ear ."Do not help him, that may be a swindle". "Stand back, do not be close to him" a figure cried in a very loud voice. "Be careful! Be careful! He will crawl towards you, stand back! Stand back! " people on the side boomed it out together when the old man stretched out his bony hand for help . I could not control my feelings any more, so I approached and assis…
126	'no','sorry',or things like this. But why?The majority of students are lack of social practice,and they don't want to join one.They'd prefer to stay at home and watch movies.It's a kind of laziness,which is the same to everyone,which is a negative side in our mind,which is a damn thing we must overcome. I went to Changsha station as a volunteer this afternoon,I stand,smiled,answered people's ques…
127	me quiet and comfortable, in my life, literary works also brings me many fun and enrich my vision, in the eve Secondly, in my leisure life, i go to the cinema with my best friend once a half a year, occasionally a went to the balcony of blow, the side rings will be what my dad said:"no pains, no gains", As bark is vital to a tree, so is dignity to a person is my motto, talking without practive is…
128	estival paly an important role in our daily life,especially,for our colleges. Arts Festival has become an indispensable part of our lives. My Idea of a University Arts Festival divided into the following two aspects:Form and Content. From the form side, I hope our school Art Festival can be a grand festival and gorgeous, filled with vigor and vitality, for certain, whose content is a must. Form m…
129	hort-sighted. Even if we just want to make money by running businesses, universities can still teach us how to manage, how to budget. Nowadays, many bosses are inclined to pursue an MBA degree, this show why universities are necessary from another side. People often regard the university as the preparation for society, and this is another reason why the university counts. Above all, universities …
130	one or even more cars.That caused so many problems about environment.After taken this measures,our city had changed a lot. You won't see the road to be crowed anymore.And you can enjoy the freash air during the day.When you walking along the road side,you won't be mad just because the noise made from the cars.However every coin have two sides.Limiting the use of private cars also has some disadve…
131	Hong Kong's Legislative Council moved closer on Wednesday to a vote on the city's electoral reform plan. Lawmakers on bothe side of the political divide stood firm on their position during the first day of the reform motion reading. The Hong Kong government move a motion to overhaul the method to select the city's next chief executive, prescribed in an annex of the Basic Law
132	l strain,although it has powerful development and space.What's more,anyone can load down anything from the Internet for free.That results in copyright issues.It's unfair to the writers.To some extent,cultural and spiritual meaning disappear in the side of e-books. My personal conclusion is that e-book is just a tool which helps us doing things better.In the future,it will be improved in order to …
133	ishment . And for each person ,it is necessary for all to keep the traffic rules in mind and obey them strictly. When we crosse the street, we should take the pedestrian overpass. Someone who is riding a bicycle or e-bike, keep riding on the right side of the road. Stop when the red light is on and wait until the green light . If everyone obeys the traffic rules, it will be much safer to walk or …
134	exists in our lives,whether it can benefit to us or do harm on us becomes very important.Competition has many advantages such as giving us a goal and making us try to reach it or more hard-working during doing a task.However,as a coin,it has other side.That too much competition come to us might make us tension and be easy to make mistakes which can cause serious results. Some people dislike compe…
135	n experts for it and others against it. Nowadays, large percentage of companies takes advantage of the competitions to select talented persons. And there are many similar cases that the competition is between students or companies. On the positive side, it can facilitate efficiency and thus promote the development, but it may lead to closedown of some small companies, dampening faith of losers. I…
136	Now, competition exists in every filed and becomes fiercer, but education experts have different opinions. one side thinks that we need have the competition but other side think not. As we all know, in our society ,competition always be the theme . it is impossible to escape this current situation. However, every coin has two sides. Competition also has its adva
137	Now, competition exists in every filed and becomes fiercer, but education experts have different opinions. one side thinks that we need have the competition but other side think not. As we all know, in our society ,competition always be the theme . it is impossible to escape this current situation. However, every coin has two sides. Competition also has its advantages and disadvantages. On the on…
138	ready to meet the challenge, to welcome the impending war. In this speech, he compared German soldiers to a swarm of crawling locusts and threshold of native land to front with an aim to show his disgust for enemies and illustrate their villainous side. By doing so he could evoke hatred and abomination against Hitler deep inside the audience's mind, which may help him attract more allies to destr…
139	words suddenly become a lawsuit, this is a bit beyond Fang expectations. I think that they have their own reasons, but as the people in the industry, their duties can, and do not have such a tit for tat.Disrupt the art of wind. In addition to the side to watch the people do not have to gloat, this is a social problem, not just exist in the square Korea, so we should be more thought to deal with t…
140	tion is the most serious of all kinds. He is questioning my integrity and moral quality." So Hanhan filed a lawsuit to the court but according to a lawyer, it is hardly to win a libel suit against Fang Zhouzi. As for me, I'm standing in the Hanhan side. Not only he has a talent in writing but also Fang Zhouzi's speech can't be convinced by me. It is serious and becomes harmful when someone claims…
141	nion, if we treat others faithfully, we will be treated in the same way. So, campus love can be positive for it giving students chances to express their feelings and learn how to care about others. But many parents and teachers are on the opposite side. Of course, campus love can take us some time and energy. A part of time supposed to be used on study is wasted on talking love, which will cause …
142	r feelings and learn how to care about others. But many parents and teachers are on the opposite side. Of course, campus love can take us some time and energy. A part of time supposed to be used on study is wasted on talking love, which will cause side effect on study. Some students will become extreme and passive when their love in trouble. So, what we can do is taking love seriously. Don't hurt…
143	's performance, even as if time had stood still, we are on the lake of the summer in forever. Generally speaking, they had a happy week and life went on as usual. Everywhere they went he had trouble making out which was him, the one walking at his side, the one walking in his pants. At last he felt the time went through several generations. Close to the lake he knew the meaning of the life and ti…
144	specific thing under the water quickly and so on. Sometimes, my father would go to the stream to catch fish, I always could not wait to preparing all the tools for him in order that he could take with me to go to. I would like stay quietly by the side of my father observing how the little fish lived freely and unrestrained. Usually, about one hour later, my mother had already got supper ready for…
145	aid that you don't have a relationship in college is like you never went to a college. What a shame when I look back, I probably don't have a romantic story about love to tell my child. But on the other hand, I did learned something form the other side, which I have good mates. They took care of you when you feel upset or homesick. We share interesting stories that happened to us and future life …
146	Some people are of the opinion that it's not necessary to take on-the-job graduate program as they have a good job already. As far as I'm concerned, I take an opposite side. There're some reasons bellow. First of all, the medical situation now is more and more grim and complex,and the patients'demandings are higher and higher,which requires me to get better medical education. Through the learning…
147	rapid rising of living condition and medical level, the average age of lifetime has been growing greatly, nearly 80 years old. People of 55 years old are always healthier than before, they can undertake the task more efficiently. And on the other side, despite of the difficulties in finding a new job ,the new generation can compete with high tech level employees by their personal ability, taking …
148	e the financial burden on their families. Finally, social practice can offer you a chance to contact society and meet various people, which can help you to better adapt to the competitive society in the future. As a part-time jobber ever, I put my side in taking a part-time job.
149	r own culture.From my point of view,with the changes of economy and politics,that kind of trend can indeed bring into tremendous benefits in different aspects. First of all,for the aspect of cultural exchanges,Westerners and Easterners are walking side by side,talking face to face,working and studying in harmony.Chinese learn English,Americans study Chinese;we have tea,they drink coffer;we enjoy …
150	lture.From my point of view,with the changes of economy and politics,that kind of trend can indeed bring into tremendous benefits in different aspects. First of all,for the aspect of cultural exchanges,Westerners and Easterners are walking side by side,talking face to face,working and studying in harmony.Chinese learn English,Americans study Chinese;we have tea,they drink coffer;we enjoy Peking D…
151	tory. Tesla is very creative.In America,Tesla can compare to any other inventor in history or popular culture.The alternator, radio communications, radar, vacuum tubes, TV what he invented are closely related to our life.He had many patents at the side of Radio Engineering,Fluid engineering,geophysical,Vacuum technology,Cryogenic engineering,Mechanical and electrical engineering.Tesla have 700 pa…
152	ned to Hawaii to live with his grandparents. Because his father is black, the mother is white, he was confused by his ethnic identity, and he took drugs. Despite his poor family, he never complained his miserable fate, he just looked on the bright side of life. He learned opening minds, curiosity, sympathy and the love of the adventure from his mother. He inherited pragmatism and level head from …
153	of wrinkles.Your long hair has become a short hair,you are no longer to dress up,you place all energy on me and our family.Time took away your beaty,but in my mind,you are so beautiful,you are a great mother. Now,I can not always stay here by your side,dad always go on a business too,but we always miss you. .
154	money,but they aren't happy.they're worried about their work and stay up to late for work.As the time passed away,we can't see happiness from their faces.As a result,theirhealth will get worse and worse. In my opinion,every coin has two sides.One side,weath can bring us many befits and we can experience many thing that we are unkown before.For the other side ,it can also result in criminal crime,…
155	away,we can't see happiness from their faces.As a result,theirhealth will get worse and worse. In my opinion,every coin has two sides.One side,weath can bring us many befits and we can experience many thing that we are unkown before.For the other side ,it can also result in criminal crime,physical health and so on.So it remains to be seen that money can buy happiness. .
156	t its spirit of "rigor, truthfulness, unity and diligence", which urges me to keep moving, encourages me to burn the midnight oil to pursuit the truth, no matter how other people think about me, and what's the most important, leads me to the other side----the side where success and the bright glory is there for me. And led by the spirit, students here are much more comprehensively educated, with …
157	of "rigor, truthfulness, unity and diligence", which urges me to keep moving, encourages me to burn the midnight oil to pursuit the truth, no matter how other people think about me, and what's the most important, leads me to the other side----the side where success and the bright glory is there for me. And led by the spirit, students here are much more comprehensively educated, with knowledge and…
158	ing to the rapid development in science and technology,traditional means of communication have dramatically changed.In this process,the mobile phone has gained so much popularity that the number of mobile users has rocketed.A host of people firmly side with this new means of communication while quite some others show less approval to mobile devices.From my perspective, mobile is both a blessing a…
159	beautiful. There is a river near the school. There is a garden in the school, in the garden, there are many flowers and trees. The garden is very beautiful. There are two buildings and a playground in the school. There is a craft room on the left side of the first floor. There are seven classrooms, a music room, a library on the first floor. I like to borrow books from the library. There is an ar…
160	left side of the first floor. There are seven classrooms, a music room, a library on the first floor. I like to borrow books from the library. There is an art room and eight classrooms on the second floor. There is a headmaster 's office on right side of the second floor. There is a lab and eight classrooms on the third floor. There is some teacher's photo on the wall. There is a computer room an…
161	ery knows that some teenagers have preference for novels. No matter where they are or what they do, they are always reading novels. This bad behavior will affect their study and let them pay less attention on other things. What's more, it will has side effect on their eyes because of the radiation from the mobile phone. From my point of view, although e-book becomes more crucial in our daily life…
162	eaders can make us become lazier. We prefer to stay at home to read e-books instead of going to the library .And at the last ,electronic readers are expensive. In my opinion ,I think that we should use the subjective eyes to analyse it .On the one side ,the electronic readers are the symbol of the development of technology .On the other side ,paper books also bring us lots of happiness and leave …
163	g to the library .And at the last ,electronic readers are expensive. In my opinion ,I think that we should use the subjective eyes to analyse it .On the one side ,the electronic readers are the symbol of the development of technology .On the other side ,paper books also bring us lots of happiness and leave us lots of memories.
164	ine the sentences as well, such as "sweet mornings" (taste), and "the buzz of the little world" (hearing) embody this kind of rhetorical device. Last but not least, this piece of writing is a brilliant descriptive one except for two points. On one side, there appears "my friend" for three times, something like which gives me a feeling of a speech to a certain extent instead of a descriptive writi…
165	According to the latest research,we can find that mang students are under pressure.Pressure has a good side, but also has a bad side.So we should treat the pressure correctly. First,we should know where students' pressure come from.Pressure may comes from learning.On the one hand,we have lots of homework .On the other hand,we have to face the competition
166	According to the latest research,we can find that mang students are under pressure.Pressure has a good side, but also has a bad side.So we should treat the pressure correctly. First,we should know where students' pressure come from.Pressure may comes from learning.On the one hand,we have lots of homework .On the other hand,we have to face the competition of students.Pressure als
167	fferent to the comparison, don't like to compare, like light life, the more like and parents on time, so my dream is to have a good job, there is enough capacity to support himself and his family, and the rest is willing to spend in their parents' side. I think that be a teacher is very glorious, and can look at those small country flowers in his hands grow up, this is a kind of glory. So, I want…
168	Urbanization Nowadays,there is a tendency that many people move to the urban areas to settle down,which directly results a growing number of people who lives in the city. However,this phenomenon has aroused various side effects which need people to pay attention to.These problems can be listed as follows:First of all,the urbanization indirectly leads to the poor economics matters,which deepen the…
169	In my opinion ,science has both a positive side and a negative side. On one hand ,science and technology are useful to human beings .For example,in daily life ,it brings us happy and convenient life;in medical treatment ;it helps us against various of diseases and so on.It is hard to image how o
170	In my opinion ,science has both a positive side and a negative side. On one hand ,science and technology are useful to human beings .For example,in daily life ,it brings us happy and convenient life;in medical treatment ;it helps us against various of diseases and so on.It is hard to image how our forefathers could
171	I am a post 90s. In our side there often appear the topic of post 80s and post 90s. I have less contact with post 80s because around us all is post 90s. But in my personally, post 80s is very traditional a generation. There are have many difference between post 80s and 90s, fo
172	er to collect money. Even the worse, some people commit crimes which are against laws. On the other hand, after long-term care, families will feel exhausted, depressed, hopeless. Consequently, conflicts may arise. And try to think on the patients' side, they definitely are reluctant to see their beloved ones so painful. Last but not least, mercy killing can save medical resources and reduce death…
173	rong.In Paris,nightclub is the brightest place at night.There are women's beautiful battlefield.There I only a feeling,it is hoot.It is not just the body,the heartis also hot. In the nightclub,wear whatever I can.I can show myself in the different side.Miniskirt,hot pants and high-heel shose show I sexy side.Canyas shoes or lovely short boots and uniforms to show I pure lovely side.I reality,I wa…
174	here are women's beautiful battlefield.There I only a feeling,it is hoot.It is not just the body,the heartis also hot. In the nightclub,wear whatever I can.I can show myself in the different side.Miniskirt,hot pants and high-heel shose show I sexy side.Canyas shoes or lovely short boots and uniforms to show I pure lovely side.I reality,I was very reserved,so I take a red dress to show my sexy sid…
175	is not just the body,the heartis also hot. In the nightclub,wear whatever I can.I can show myself in the different side.Miniskirt,hot pants and high-heel shose show I sexy side.Canyas shoes or lovely short boots and uniforms to show I pure lovely side.I reality,I was very reserved,so I take a red dress to show my sexy side.
176	ver I can.I can show myself in the different side.Miniskirt,hot pants and high-heel shose show I sexy side.Canyas shoes or lovely short boots and uniforms to show I pure lovely side.I reality,I was very reserved,so I take a red dress to show my sexy side.
177	To ask me about learning English in university what experience, in this respect I feel some shame. Say a in the truth I really did not have a good experience is worth everybody study. Although I have no, but I can from my side triumphant people experience to tell you find them. First of all, we have to get rid of high school that a single boring learning method, we want to learn English in differ…
178	It is a contentious issue as to whether shopping online is an advisable choice. Quite a few people like shopping online. However, others point out that online shopping isn't safe. As for me, I side with former. Firstly, shopping online not only saves money, but also saves time. You need to find the things you like by using moble phone or computer instead of spending time on going window-shopping.…
179	ertise for their products; they advertise on TV, newspapers, magazines and so on, which can bring them more customers and earn more money. However, some of those advertisements are only what they say in oral; what they do is always on the opposite side. There is a case in point. Sanlu Company, a Chinese milk power factory, used to have very good reputation among and public. Parents of the little …
180	ented men overwhelmed by people resulted as a tragedy. Majority always seize the power of society, for instance, the experiences of famous physicist Nicolause Copernicus and Abraham Lincoln are both sides of majority's tremendous power. On the one side, if one thing will be horrible, it must deeply related with ignorant people. Nicolayse Copernicus was a famous Ressinance mathematician and astron…
181	n't receive such drastic attack from those people who were kept in dark, the thought could be delivered far more earlier at the same time changed the whole world immediately. This is the ridiculous strong power attained by human subtly. On the one side, sometimes individual will get success because majority are by your side. Abraham Lincoln led American African won the American Revolution, freed …
182	the thought could be delivered far more earlier at the same time changed the whole world immediately. This is the ridiculous strong power attained by human subtly. On the one side, sometimes individual will get success because majority are by your side. Abraham Lincoln led American African won the American Revolution, freed thousands of negro slaves from planters' exploit. Except the his own inte…
183	roup project in the meeting room. If most students choose to do the group project, even you want to self study so badly, teacher would not allow, and your group members would not be glad if they know you do not want to work with them. In the other side of the situation, you choose to do the group project even thought the self study would bring more benefits to you.Nonetheless, you would not be so…
184	all staffs and the whole corporation. Whereas a mature company exists more spare for the middle scents to have a chance to find a favorable position in daily working. Based on this measure, both of the employers and the employees can stand on one side to reach a win-win situation.
185	rer because of awaken nerves.Interestingly enough,a good mood brings out an optimistic attitude with which our lives can move forward in ups and downs. To put in a nutshell,keeping a good mood can possibly fresh ourselves and let us see the bright side of one thing while the rest see the dark side.Life is short,though.Keeping a good mood makes us see more,hear more and enjoy more.It is important …
186	ugh,a good mood brings out an optimistic attitude with which our lives can move forward in ups and downs. To put in a nutshell,keeping a good mood can possibly fresh ourselves and let us see the bright side of one thing while the rest see the dark side.Life is short,though.Keeping a good mood makes us see more,hear more and enjoy more.It is important to keep a good mood through the journey of our…
187	s to control the population.Then we should make the most use of the field and build more high buildings to live in. In my opinion,the housing problem is very complicated,involving many other problems such as traffic.We should think over from every side.I believe the housing problems will be solved. .
188	undoubtedly have different opinions. Some believe that it benefits the social and economic development since driving force is often derived from the gap. In other words , the gap inspires people and gives a push to advancement. Other speak of its side effect: income gap is often the root of social unrest and also contrary to our country's principle. From my point of view, while it is true that th…
189	death typically made by one major argument. This is that the crime rate would decline primarily because the the traffickers are afraid of being caught by police and then sentenced to death. In contrast, there are mainly two arguments on the other side of the debate. The first argument is that the children who has been abducted might be more dangerous than before basically because the traffickers …
190	b.I think the development of the civil service career, salary, benefits, retirement security, and these are the reasons why attract college students to take an examination of civil service. However I think the civil service examinations have a bad side, enter oneself for an examination the number of civil servants are often more than the number of the position requires, so a lot of waste of human…
191	nment employee should do things benefit for people.Only change your identity to others did find a suitable way solve problems for people.It's necessary for government employees to be warm-hearted and responsibility attitudes.Only people to do this side, then, it makes sense of government to set a civil service exams.Lastly but important thing is for us to be serious to this exam. The civil exams …
192	nd,when I went out off the supermarket,I witnessed a traffic accident at the crossroad. The situation was extremely severe.I saw the accident happening with a big bang.A lorry near the bus hit the car which came from the right hand.As a result,one side of the car was all smashed in.Fortunately,there was no one killed.Only the driver of the car was injured and was rushed to the hospital by the amb…
193	on't require to bebig,but it should be warm enogh.my husband and me are the owmer of the house.There is a land window to watch to watch the scenery of the outside,and in front of the window ,we will set up a swaychair,when sunrise or sunset,we sit side by side,looking the beautiful scenery.When holiday falls on the rainy day,we can enjoy the rain dancing on the mist. It will be more wonderful if …
194	uire to bebig,but it should be warm enogh.my husband and me are the owmer of the house.There is a land window to watch to watch the scenery of the outside,and in front of the window ,we will set up a swaychair,when sunrise or sunset,we sit side by side,looking the beautiful scenery.When holiday falls on the rainy day,we can enjoy the rain dancing on the mist. It will be more wonderful if our hous…
195	We often divided into many groups when we are in school. Such as the experiment of biology. However, there are the two views on "Is group cooperative learning good? " One side thinks that group cooperative learning is good. Because when we are in the group, we can expand our horizon due to absorbing other's ideas. So that we can improve our abilities of expression. Because we often communicate wi…
196	e learning is good. Because when we are in the group, we can expand our horizon due to absorbing other's ideas. So that we can improve our abilities of expression. Because we often communicate with others when we change our ideas. But on the other side, they think it is a waste of time. Because they think when the students are learning together, they will chat or play. In addition, they think the…
197	mely significant.Knowledge in books is not enough anymore.For example,normally school education means to cultivate student's abilities to take in and think.Society changes so fast,people of ability has changed.Now we need people of ability in each side,because these ability is more crucial than know edge,these ability to reflect on many respect.Like honest,bearing,morality and so on.If we possess…
198	em. Wish you Fly Wing to Wing. Use good idea enjoy a trip to The same blue sky. Youth Wish you resemble two trees branches interlocked forever, Use Lightsome feet move towards to green boundless the grasslands, Wish you resemble flatfish fish swim side by side as, Use Bright deep eyes explain in the sea of life, Wish you resemble the Crow Feed Parents, Use unselfish love to warmth your Elderly pa…
199	you Fly Wing to Wing. Use good idea enjoy a trip to The same blue sky. Youth Wish you resemble two trees branches interlocked forever, Use Lightsome feet move towards to green boundless the grasslands, Wish you resemble flatfish fish swim side by side as, Use Bright deep eyes explain in the sea of life, Wish you resemble the Crow Feed Parents, Use unselfish love to warmth your Elderly parents . H…
200	animals.They hunt elephants for their ivories;hunt tigers for their skin and tone;even take bile from an alive bear.It's so cruel. About this kind of things,almost all of us will be angry about the businessmen who hunt wild animals.But on opposite side,if none of everybody want to buy those organs from the wild animals,how could the businessmen do like that?That's "No business,no killing." Now no…
201	ing. However, just like the proverb says: every coin has two sides. What the Global Warming brings is not always bad. People live in the high latitudes will not endure the extreme cold weather. And will increase food production. In my opinion, the side effects of the Global Warming is much more than the good function. Measures should be taken as soon as possible. First, we should use more cleaner…
202	also understand the parents for the hard work of our school, the National Day did not go home, did not I feel sorry for the share 3. Without working days, I went to the home of relatives with them over the National Day, the parents did not in the side, but also made me realize a special kind of feeling, they treated me as daughter,During does not work, take care of his brother's children, the chi…
203	But on the eve of the holiday,my mother give me a call,said grandma body is not very good. Worried after I know,so give up their own plans,return home. My grandma is very happy,because of I in the home. I cook with my grandma. Simple porridge and side dishes,she eats a lot. I massaged her feet. She says she loves every minute. She can sit there for hours watching soccer games and talk to me after…
204	live for my dreams. With his voracious hunger for knowledge he taught me to love ingesting, and always told me that knowledge is a constant thing. He was so strong, so wise and his presence was always a comfort for me, I always loved being by his side. He always gave me a hug when I felt down-love counts here. He never said much, but I always recognized that every time we saw each other, he was g…
205	low about 12,000 people to return home for the first time in nearly a week. Residents rolled into town, honking their horns and waving to firefighters as the word got out that the roadblocks were lifted and the narrow two-lane highway cut into the side of a mesa leading to Los Alamos was open. They had fled en masse last week as the fast-moving fire approached the city and its nuclear laboratory.…
206	ew and feel the culture of Buddhism and poetry. What's more, there are many stories told about the Leifeng Pagoda. The most well-known concerns a couple called XuXian and the white bride. It is a love story of them. On a rainy day, they met at the side of the West Lake, but the white bride didn't bring an umbrella, so XuXian lent his to her. In the end, they fell in love and got married. All abov…
207	According to the survey conducted by China Youth Daily,only 10 percent Chinese believe that houses have nothing to do with happiness.Frankly speaking,I am on the side of majority. A house is not merely the cold space built of bricks,cement and reinforcing bars,it is home.Home is magic and wonderful,which is a word full of warmth,load with the power.It can heal the wounds of your soul,give you eno…
208	vers for delight, encouragement and sharing. For delight, one who has precious friends will never feel lonely; he can always be accompanying of friends. For encouragement, when one feels disappointed, he can find that his friends are always on his side to give him a hand and encourage him to go ahead. For sharing, a person who owns a true friend can share happiness and sadness together. For one p…
209	hers can reach them.Owing to they are teenagers,they are in a special period.Maybe they just look forward to having their own space so that no one can disturb them. But parents will be very anxious if they can not reach thier children.On the other side,your families and friends' call will make your heart warm when you are upset.You will like the mobile device that others can reach you very much. …
210	investigation the number of people who use their cellphones is growing exponentially.Some people can now no longer imagine life without their cell phones. The truth of the matter, however, is that any new technology, including phones, has a "dark" side.As is known to all ,cell phones radiation is harm for our health.Furthermore, the indulgence of children in surfing the Internet through mobile ph…
211	eat taken is uncivilized behavior.Some unlucky guys can't find good seats even that they are the earliest one to arrive at the classroom.Because someone has gone here and put their books down on the good seats.Of course someone are on the opposite side. There is a said going that every coin has two sides. So I think it's wise to hold different view on it.It's normal ,isn't it?Everyone who wants t…
212	online rumors harmful.First ,afalse report, once released, will remain so in its circulation.Second,many people care about Social public opinion,but few of the have the ability which tell the facts and false apart.Pepole always Ignore the obverse side of things and Enlarge the opposite of things.What's more,some people spread the rumors unconsciously. Measures must be taken.As far as I'm concerne…
213	pect and discipline in the classroom will disappear. But I don't think this should be worried. None of students will make fun of criticizing teachers on purpose, if somebody did this, that student must need more concern from teachers. On the other side, I think students comments and criticism close the distance between teachers and students. Teachers can find out what they should improve much eas…
214	r to achieve this goal,students should be encouraged to make comments or even criticism on teachers.Others,however,reckon that respect and discipline in the classroom will disappear.Both sides have their sound reasons,but personally I stand on the side of the former. From my viewpoint,two benefits will be brought about.On one hand,to the students,they will learn to how to criticize a person equit…
215	With the internet development,some new way of communication is appearing.The "Cyber love" is a typical example. Everything has a good side and bad side. The cyber love can produce distance beauty,and we also have freedom. As we all know,we can make many friends by chatting online.The Cyber Love is coming with it.Now,there are two different oppions about it. The one is acurate love can
216	With the internet development,some new way of communication is appearing.The "Cyber love" is a typical example. Everything has a good side and bad side. The cyber love can produce distance beauty,and we also have freedom. As we all know,we can make many friends by chatting online.The Cyber Love is coming with it.Now,there are two different oppions about it. The one is acurate love can grow between
217	of net give we new ways of make friends and love ,for example,two of cyber love doesn't know each other ,so in your mind ,she is a beautiful and perfect girl ,this is cyber love .In fact ,cyber love is good ,it can be save much money ,it's a good side . I believe true love ,but l doesn't believe forever love ,l think love limited by time ,if a couple lost contact long time ,they maybe end thier m…
218	hysical disorder, perhaps the common cold or flu like diabetes or cancer. The third is psychological. Emotional problems and conflicts are by far the most common causes of prolonged fatigue. To over these fatigue we can try these measures. On diet side, for peak energy in the morning, be sure to eat a breakfast low in sugar and fairly high in protein which will provide a steady supply of blood su…
219	pportunity to show our competence . Thidly , she teaches me to merit time well at the moment . If so , we can try our best to repay our parents as soon as possible . . She teaches me a lot , and I'm so glad to have such a good friend accompany in my side . .
220	As students, we always have a lot of exams every word.The test is to use now check students learning.Exams are a very useful and important educational tool of measurement. However, the test has some of the side effects of their own. First of all, some examinations do not reflect the true progress students.Second, too difficult or too many exams force students to cheat in exams. Too many exams for…
221	reflect the true progress students.Second, too difficult or too many exams force students to cheat in exams. Too many exams forcing students to study for the test. In my opinion, advantages of exams far outweigh their disadvantages. Although their side effects, in the inspection and test show students' learning science and accurate.At least so far there has been not any method that take their pla…
222	There is a general discussion today on the issue of to exercise or not.Some people hold the idea that more exercise is superior to our daily life in many ways.Others,however;think quite differently on this question.Personly, I side with the former one. Firstly,we need exercise in our life.Nowadays,more and more pressure are put on the students so that they have a lot of health problems .As the pr…
223	ent to reduce the harmful smog. Secondly, some essential factories, such as electric power factories and starch factories, should move out of the region. Thirdly forest is very important to our Eco-system. We have cut down many trees, it does have side effect on the quality of air. The tree can adjust and purify air. Only in this way planting more trees, can we solve air pollution easily. I think…
224	y important role in our daylife .Everyday thousands people play it wity the help of the net you can get many useful imformations.you can make friends with differents people ,you can ask the help or questions the answer and so on.Every coin has two side,on the other hand, most people and teachers think it is a bad things to play computer.They think it is a waster of times and money.play too many c…
225	materials can be downloaded from the network. Expamd our knowledge .Tmprove the lenarning ability . Even if the distamce is far, also can seee through the video. Tnterpersonnal cmmunication nor regional limmt. Of couse, internet also have the dark side.FFor example. lenss people to the spread rumours in internet. Some people establish not health website .Teeenager the browsing the web site .Give …
226	onnal cmmunication nor regional limmt. Of couse, internet also have the dark side.FFor example. lenss people to the spread rumours in internet. Some people establish not health website .Teeenager the browsing the web site .Give teenager bring dark side impact. Cause teenager listlessness, Addicted te internet theganme.Cause learning result serious decline.
227	more in the way.This way is not limited by time.So it is popular with our life,and people like it very much.People can spend time in chatting with acquaintances through QQ or MSN.I think it is convenient and quick.One the other hand,it has the bad side.Unfortunately,if we let this trend to continue as it is,the interpersonal relationship will definitely become alienated or indifferent. The impact…
228	reat many students were tricked .Bearings to the society a bad effect .So the young people should careful making friends .And we don 't casual receive netfriend .We should incorrectly treat the network .Grasp it advantageous one sind and avoid bad side .We must use good resources .
229	to keep their own styles. For instance, their eating habits, religion believes, and so on. Last of all, it is a good way to preserve their tradition and culture, especially the ethnic, who are in minority of people. Personally speaking, I tend to side with the former view. Though people should have their unique styles, it is crucial to adjust to the new environment and community. An old saying ju…
230	in the past. Inevitably, numerous remarkable things have sprung up. Emigration of celebrities is one of the things that have long captured our attention. Some people think that those celebrities are not patriotic. But other people take an opposite side. They firmly believe that emigration is their own choices we should not interference. As for me, I agree to the latter idea. There are dozens of r…
231	er. The sofa is opposite the TV, and there is a sofa table in front of the sofa. Then you will see a table in the middle of the dinning room, and there are six chairs around it. Beside the living room is the kitchen. On the right of the kitchen, a side board and built-in kitchen is there. After that you will see toilet which is in the middle of the kitchen and the bathroom. It's small but clean. …
232	small but clean. I detect a big mirror hanging on the far wall. A toilet is in the farthest corner. Inside the bathroom, bathtub is just against the wall, there is a shower over the bathtub. Next to the bathtub is wash-basin, and in the right-hand side is the towel-rail. At last, along the hall to the right is the closet and bedroom.A queen-size bed with its woody headboard against the far wall. …
233	ve that if one gets ill, it must be imbalanced in the inner body and what we should do is to use some mild herb to restore the balance inside the body. However American people, or to be more accurate, western medicine is goal-oriented with lots of side-effects. We cannot judge which opinion on medicine or illness is correct and scientific, for both of them are the fruit of long-term accumulation.
234	ontent him, so he is happy. Alexander was far older and wiser than his years, his fiery glance, and his air of destiny, making people all rise in respect . Nevertheless, Diogenes doesn't give him an acclamation. In contrast, he said: "Stand to one side, you're blocking the sunlight. " but Alexander forgive him, he said: "If i were not Alexander , i should be Diogenes . " Both of them are free and…
235	ion what we need to face is if everyone doesn't want to do the job, how does our country become a great nation? In my mind, who wants the freedom, who takes no ambitions, they just waste their time, and haven't achievement. Success is the contrary side of the freedom. Mayun said: "if I can entrepreneurial triumphant, I believe 80 percent young men can successful too. " Mayun who was not professio…
236	loves drinking but could handle it; likes fighting and could think. All of the people respect him, include me, except Diogenes. He called upon Diogenes and asked him "is there anything I can do for you? " Diogenes said a great word: "Stand to one side, you're blocking the sunlight. " Then the Alexander also said a great word: "If I were not Alexander, I should be Diogenes. " In a summary, I think…
237	edding occasions.And people cut out some auspicious patterns to stick them on the window or other places. Traditional Chinese medicine is also famous in the world.The efficacy of traditional Chinese medicine is slower than western medicine.But,the side effects of traditional Chinese medicine are small. Traditional Chinese art has diverse forms.Those are all our the crystallization of the wisdom o…
238	o put to sleep at night, in addition to sleeping peacefully, the next day you will find the hat to take on a gift. The children favorite thing in the evening that the earliest before a pair of red socks, then they would hang their socks at the bed side, waiting for the gifts in the next morning. The Christmas cards are the Christmas and New Year's greeting cards to congratulate, printed above a p…
239	are asleep.Another meaning of dream is a wish to have or be something especially one that seems difficult to achieve.I'd like to say something about the later. Dream is the compass in life.Dream is the goal of life.Dream can guide us to the other side of success.The most important thing is it can give us the power to fight.Once you have a dream,you will realize what to do to make your dream come …
240	ecome more and more popular,a lot of famous stars have their own blog.They update the blogs every day.Besides,we pay our attention to their blogs.Put it in another way,blog have play an essential role in our daily life. Blog is web log,it is a web side,of course for everyone,to express our mind,our news or our feelings.By blog we cannot only share our happiness or sadness with our friends but can…
241	The more creative and newer the thing is, the more people may be addicted to it. That's how it goes with blog. What's more, because thousands of people can discuss point, sometimes the situation may turn to be more complicated and be the negative side,even the influence of the trouble may be enlarged. Above all, blog is only the new tool in our daily life. When we are facing to the popularity of …
242	e should respect others and we could become a hero. Not an ordinary person, but elitist. We respect life that would be saved by ourselves. Also I think it's a good attitude to improve our life. Last but not least, the environment also an important side that we need. When we suffered the situation, we must keep calm and do the exactly choose. If we want to be a hero we will dedicative to help othe…
243	eveloping country,China needs to speed up the economy,literature,civilization,technology, science,union and so on. As is well-known,HongKong and Macan came back home and get together with their families-continent,but Taiwan is located in the other side-the strait of Taiwan .So the government takes measures to avoid the USA destroying the relationship of China and Taiwan,meanwhile do their best to…
244	Have you ever downloaded essays from the Internet? What do you consider of them? To this issue, different people come up with various attitudes. As far as I am concerned, I stand on side of the opinion that the essays downloaded from the Internet are helpful to improve our writing ability. It is accurate that those essays have a number of advantages. For example, they can offer us a variety of st…
245	minisce the beautiful days in middle school years , those teachers available whenever needed, those broad smiles on my friends' faces. So many things are lying ahead of me to adapt to. I had to adjust myself to welcome the challenges. On the other side ,I didn't worry about consequence of examination any more and there were endless activities on their arrivals to wait for my participation .Freedo…
246	eir business to university and offer credit cards to students. A lot of people worry that credit cards may be harmful to students. While others do not think so. As far as I am concerned, every coin has two sides For one thing. We should see bright side. For example, a credit card can help release financial problems for those poor students, they can do some part-time job to pay their fee as well a…
247	blue sofa with a purple pillows,behind of a lilac curtain,right with a table lamp in a gray stool.Under the tea table with a light brown cushion that is soft just like a young's skin .The floor of the living room is loog wooden floors.On the right side of the wall is a closet that burning with fire make a living room more warm.As you walk in the living room,in the middle of wall hung a beautiful …
248	Welcome to my room. My room is not big but it is very beautiful. Please let me introduce it to you. When you stand on the south side of the room, you can see a green armchair toward the northwest on your right. An end table is located in the southwest with a lamp on it. In the centre of the ground is a yellow rug. A sofa with a pillow is near the end table. I love this pillow ve
249	hat I can not sleep without it every night. The curtain hangs in the window behind the sofa. In the opposite wall is a beautiful painting my father bought in my twentieth birthday. A loveseat stands on the northeast corner of the room. In the east side of the room is a fireplace. If you like it,you can always come here.
250	the rectangle wooden coffee table,which is in the middle of the whole living room. In front of the table,you can see a beautiful painting in the middle of the wall. Under the table,there is a yellow rug with soft fur. There is a couch on the left side of the table. Sitting here,the throw pillow on your left-handside can help you have a nap on it. There is an end table on the right side of the cou…
251	g in the middle of the wall. Under the table,there is a yellow rug with soft fur. There is a couch on the left side of the table. Sitting here,the throw pillow on your left-handside can help you have a nap on it. There is an end table on the right side of the couch,on which has a lamp. The armchair is in front of the end table and it is beside the coffee table. In the back of the couch, there is …
252	table. In the back of the couch, there is a huge French window with purple curtains. You can see the crowded street outside the window. Opposite the window,there stands a fireplace,which can make the room warmer in winter. What's more,on the left side of the fireplace,there is a pink loveseat in the corner. Just image how romantic it is when you sit here and appreciate the painting on the wall wi…
253	. So this is the case with the super starts, who have to sacrifice their privacy by being a celebrity in the spotlight, which is the cost they have paid for. As superstars, their private life becomes a focus of the public. They have to consume the side effect their popularity has brought them. They have come to terms with the situation. They have to get used to being involved in different scandal…
254	n't want to hit you. I suddenly find father really haven't had a hit me. Later I and my father is more of bickering, dad said but I, he doesn't like the word of I, I think that I also have the rebellious character. I always put the father said his side to stay, he said nothing to say, if the character of the early in dad club serve, I know that he won't hit me I just so bold and dad to bicker, no…
255	Dear friends, As we all know, we are what we eat. Therefore, it is important for us to form healthy eating habits. In my side, someone don't eat breakfast, someone love to eat snacks, someone particular, and someone overeating. I think these are all bad eating habits. I think have a good eating diet is very important. It's helpful for our health. Here are some suggestions
256	s,people develop blindly regardless of the environment.The problems such as global warming,air pollution and the increasing population,bring about some harmful effects.In this context,it is high time for us to change this condition.Otherwise,these side effects would ruin ourselves. If we could have a talk with extraterrestrial,we should make the best of the opportunity.For one thing,analyzing the…
257	a fact that our air is no longer fresh again,our rivers have been polluted with the waster water.Trees on our planet are decreasing rapidly.Our sea leaver is climbing at a terrible speed.Totally,the global environment has changed and toward a bad side which makes us at risk. Except for the environmental problems,the relationship between people and people is changing as well.People seem to hardly …
258	lt's not surprising that there is much love around me.My parents always stand by my side when l am in trouble,and then encourage me to be more confident to solve these problems.When l get love from them,l feel happy and warm.Therefore,l will help them to do housework or respect them to return their love.l love my parents.
259	rises make situation so urgent that people have to associate with each other to make the joint efforts to face the serious conditions. The heroes will turn up and do with the crises through his advantageous intelligence. Usually we can witness the side effect of crises with our own eyes, but there are still many advantages of crises as long as we look on them from other angles. Only by the crises…
260	after use. Waste and extravagance can be seen at the campus. We should feel ashamed when wasting the food because thousands of children can't afford a meal every day. It is essential to take some effective steps to create a green campus. From one side, school authorities should build up a more rigid rule for natural resources,such as water, electricity and so on. For another, we can organize some…
261	of the college entrance examination from 150 to 100.The change caused a heated dispute. Those in favour of the change hope that it will spark a positive shift in priorities and students will focus more on their Chinese language skills.On the flip side of the coin are those who argue that the country needs young people who can effectively communicate in English. Personally,I disapprove of this cha…
262	l.The well-known scenic spots you're going to visit include Y Temple, Z's Thatched Cottage and Jinsha Ruins,just to name a few. As a Chinese old saying goes,"Isn't it delightful to meet friends from afar?" I am very happy to see you from the other side of the other side of the Pacific Ocean-the Unites States of of America.I shall do my best to make your trip pleasant.Tonight we shall hold a welco…
263	cenic spots you're going to visit include Y Temple, Z's Thatched Cottage and Jinsha Ruins,just to name a few. As a Chinese old saying goes,"Isn't it delightful to meet friends from afar?" I am very happy to see you from the other side of the other side of the Pacific Ocean-the Unites States of of America.I shall do my best to make your trip pleasant.Tonight we shall hold a welcome party for you.I…
264	considered a virtue,and be above suspicion doubt the fact is this. Sometimes helping others is a lift a finger. One way is to others get the happiness they think. Some people think that help a stranger will even dangerous trouble. Sometimes in the side of the road to the fallen up will be cheated,now more and more of these cheated example. Their ideas are not wrong. I think the encounter stranger…
265	the efficiency of our work, so we do not must worry about. The way to work for each other saying "Good morning" to see the neighborhood, need help lend a helping hand, you are in a hurry to work on the road and give them a smile, even if only one side of the border, even if only a tiny move, will to narrow the distance between us, and make the community person to become your family. In the busy w…
266	gger. It is immoral to invade other countries to snatch land and resource. Japan had invaded our China up to 8 years which had coursed huge damage. They committed monstrous crimes in China which was never forgave. Japan belonged to the unjustified side and they should pay for what they did. Comparing with Nanking Massacre, it is just a small punishment. In addition, at that time, Japanese governm…
267	stuffy to limit his own horizon. According to this story, on account of set thinking and lacking in far-sight, Huizhe took the attitude that the big guard is useless lest he broke them down. On the contrary, Zhuangze was good at observing the good side of things so that he could make the big guard into a float. It occurred to me that maybe we are all the guard in various shapes in our real life. …
268	When we saw serious traffic accidents happening on the street, we always feel scared. The cars make our life become more convenient, but we should look at the other side of the coins,that is they can hurt persons! So how to drive safely?The drivers must follow the traffic rules. Going across the road when the traffic lights turn green is an important part of it.further, I hold my opinion that dri…
269	working hard and making more endeavour in our daily life. For instance, once a while when you are so much fond of an amazing coat, but to your disappointment, you don't have enough money to purchase it. But you are eager to have it. Based on this side, then you can think of a way to solve this problem. You will work hard and make more efforts to earn money and satisfy yourself in the end. Being m…
270	to comfort me to encourage, in my face to difficult give me help, in my happy time to share with me. Friends also often because of a trivial matter and the conflict, but the real friendship is not defeated by these setbacks, thank you always in my side to accompany me, but not to return the common trouble. So sincere friendship you have it?
271	d the shoes of bride, so I receive many red envelopes again, then I told him the place I hid the shoes. At the ceremony, the host said,"The bridegroom looks like Liu Dehua in the front; looks like Obama from the back ; and looks like Avatar in the side."It's very funny and all of us were laughing. As the bridesmaid, so I had to go with them to toast to the guests, and it made me very tired. Altho…
272	My ambition is to be an astronaut. I want to explore the mysteries which I don't know. And I want to find a new environment for people to live. Living with stars along my side. In order to achieve my dream, I have to study more information about Earth and the space. And I have to make my English more better. Because NASA is in U.S.A. The goal may be too difficult to achieve,but it is still my dre…
273	e begin to be on fire suddenly. Although it was very atonish me, I also tried to let me calm down and called to the fire station. Firecrackers coming very quickly, trying to control of the fire at once. All of a sudden, a woman with her kid by her side were on the fourth floor which was very close to the fire. At that time, An firecracker flash into the house. After about ten minutes, he catch th…
274	t it. However, a substantial number of opponents argue that one picture is superior to thousands of words since people could gain information directly and accurately through photos. As far as I concerned, the later view seems to align more with my side. Admittedly, words have a directly impact on not only people's life but also the development of society. If we lived without words, we would not b…
275	te an eye-witness account about that.I can guarantee what I will say is what I saw. It was a sunny Sunday morning.It was about 9 o'clock when I was walking with my dog. when I was acrossing the road,I saw a white pet dog acrossing from the oposite side.At the same time,a red car speeded over to that dog.Next I saw the dog shocked to a distant and lied on the road not moving.I was thrilled much.I …
276	s something without curl,it's not allowed by the law.In fact,they have already interfered the private life of some people when they published the report.So we hope the journalism could balance well between the fact and the rumour. But on the other side,we have to admit the truth that the journalism is the bridge between celebrity and the commoners,between the foreign and the domestic.We can nearl…
277	otional spart within us that can increase our view. However, others believe we learn by doing, and learn best by first-hand and concrete experiences. As for me, I hold that learn from reading is more weight than by doing, I have some reasons on my side. To beginning with, we can get more information from books than first-hand and concrete experiences. For instance, we can see the history from the…
278	he development of the world, there is more and more entertainment for people to kill time. Reading used to be an important amusement. But now there are less and less people fond of reading. But there are still a large number of people stand on the side of reading. For me, I think reading is very important. The reasons are as following. First of all, reading can broaden our vision. The main way we…
279	Most of year time we are life in school,there are a lot of interesting thing.Let me introduction school day. We must arrive before half past seven in the classroom.So teachers do.If we can not in the classroom in time.We will stand side of classroom door.There are nine class in a day.In monday,we have Math,English,art,Chemistry,Chinese,two self-study at night.The most important thing is we have a…
280	rning their chairs, if more than one judge turns, the contestant has a chance to made the final decision. In a nutshell ,what most impressed me is its honesty , that's why audiences enjoy the show. And the show focuses on how to lock at the bright side and to give people positive energy. .
281	hink so.In the first place,it does harm to our eyes.In the second place,we may be addicted to computer games and chatting.It's a waste of time and energy,we may perform poorly in school if we spend too much time on it. Of course,every coin has two side.In my opinion , Internet is a very available tool for people,if students can use it to know more knowledge and solve problems ,students can benefi…
282	le,if you also want to take part in after-class activities, I have some suggestions that you'd better choose the activities which interest you and you enjoy them very much from the bottom of your heart. There are many interesting activities in our side. Take an active part in after-class activities which fit you,your will notice your school life become colorful.
283	My name is X.My roomate very like football. My roomate watch the football match on the Internet ,but look at his side as he likes to applause . I'm in the review notes, and the voice of the television affect me. Tell him turn down many times not to bother me, he accepted my suggestion put down. And apologized to me. I accepted his apology, and after review, accomp
284	ody help you.As long as you countinue to fight .Try try again .You will solve those problems sooner or later.Last but not least.In practise we use our sence to explore environment, comprehend people and things. Every street has two sides.The shady side and the sunny.There are two sides to every question.No exception is things.It has advantages and disadvantages.Reading is a good way to get knowle…
285	Private cars have some advantages.First,it makes travel easier.We can go to some close places in weekends.And with the development of technology, cars is becoming more and more comfortable to ride.It's very convenient for us. But on the other side,cars also have some disadvantages.The most important one is air pollution.There are masses of hazardous substance in the automobile exhaust.Such as car…
286	between things, as well as to see beyond our immediate needs. So enrich myself with knowledge is the best way. Last but not least, love is the absolutely necessary part of life. When you are lost, alone or upset, there is someone, who will by the side all the time. As far as I am concerned, I wish I am able to find a man, who can understand me is enough.
287	love to singing and I want to a dessert shop belong to my own one day. I love my family, because I know no matter what kind of person you are, no matter what you do, no matter how you have been hurt from the outside, family will always be on your side, and the door will open for you forever. I love to singing since I was a child, even if I did not make singing as a goal in the future, my passion …
288	people say that books are the ocean of knowledge,reading can make people progress.Some people think that life is a need to practice,however,only through constant practice and summarizes the human progress.I'm is agree with practice the idea. In my side there are many such people,they study very hard every day in reading and studying,as if fell into the world few and far between.In my side there a…
289	,only through constant practice and summarizes the human progress.I'm is agree with practice the idea. In my side there are many such people,they study very hard every day in reading and studying,as if fell into the world few and far between.In my side there are some people they are very happy every day to play,they regard life as a class,practice in the play,they get a lot of study result is ver…
290	gives people hopes but never makes them come true. Maybe you will be cheat , there will have a lot of bad guys you don't know, so online dating is a very dangerous thing , we should forbid it, far away from it. In my opinion, I'm for the negative side. True love is based on long-term and honest intercourse which needs face-to-face communication. We can't understand a person only by his words on t…
291	sewhere in the world. However, it is still rare to hear classical music in concert halls due to the influence of the so-called "Cultural Revolution" (1966-1976), when all classical music was deemed to be "bourgeois" and outlawed, and the spiritual side of traditional arts was "washed out" through the "revolutionary" ideology. As well, the influence of modern pop culture since the 1980s has had a …
292	at the same time, I also learned many useful life lessons.As such, some of his sketches reaction undesirable social phenomena such as exists in the society, ironically danger to society, revealing the moral climate of society,to reflect the other side of the community.Let's get an education, to cause us to reflect. My favorite TV show is comedy, it is a big part of in my life, makes me laugh, giv…
293	e many things in life happen,through these stories,I see a different world. The reasons I like this program are quite a lot.On the one hand,it can satisfy my curiosity,every story makes me surprised,on the other hand,from these story,I saw another side of human nature,for example, the human not moral.The more importantly,these stories inspired me a lot.It let me recognize, respect the natural law…
294	y debate about whether we should choose the newspaper or the Internet. Some people consider that newspapers are more convenient to carry,while others hold a different opinion that we are more convenient to get access to the Internet. On my part, i side with the former. Newspaper is the most traditional way of achieving news. However highly-developed of our technology, newspaper will always accomp…
295	oduction may be optimized under the condition of hydrothermal filling area,melting glaciers creatures can be found underneath the ice sheet, increase human understanding of nature. I think that the destruction of the environment is not just on one side, only by our joint efforts in environment proection, care for the environment, with little start from around things, to create a beautiful and har…
296	nergy instead of traditional energy sources, in order to reduce emissions of carbon dioxide.Then, we ought to plant more trees and protect forests.Finally, we should save water, keep the air fresh and so on. As college students, we should from the side with, from small start. For example, you can use double-sided paper, use less snack box and disposable chopsticks, and so on. All together, our ho…
297	ents.Another advantage is that taking a part- time job can let the students gain some experience about work.It must be helpful when the students go to find a job after the graduation. Taking a part-time job can be beneficial but everything has the side effects.There are still some disadvantages of taking a part-time job.First you need to squeeze your time to take a job,have classes and do your ho…
298	ting. Although this kind of person is still existing, I believe that they will from inside to emancipate the mind. The ending of the novel is a teaching with blood, we should not hold negative attitude, and believe that everything will have a good side and everything will be fine. After reading this novel,I just want to say that I am so lucky , and I don't have to pass that corrupt custom. And I …
299	vest of the following year."The black box which was used to the lottery had been put into use even before the oldest man Warner was born." and "the box grew shabbier each year;by now it was no longer completely black but splintered badly along one side to show the original wood color,and in some places faded or stained."It illustrates the villagers have held the activity for many years as well as…
300	plate of thick glass." It reflects the social role of religion sustenance and spiritual comfort. At the same time, we could feel she is a lovely grandmother because she cares for her family and was full of hope for her families which is a positive side for the society. America doesn't have so many rules for children as Mexico. I guess that is the reason why the Michelle called her grandmother "aw…
301	erience without learning is better than learning without experience let me think deeply.I think what they said is reasonable.Marks is temporary,but abilities are lifelong,when you set in the society,what's more above all is abilities. I am on this side as the old saying goes that experience is the best teacher. Marks depends on your abilities, and all of your marks just proof your abilities,so ab…
302	n dinner on the Lunar New Year Eve.This reunion dinner is not only a dinner to celebrate the coming year,but also means the concern to the family and parents.It's essential to our Chinese. But the single-child couples have difficult deciding which side they should go,they can only go to the husband's family or the wife's family.Both of their parents only have one child and will be very lonely and…
303	What is greatness? Different people have different opinions.Some people believe that you can invent new things.But other people take an opposite side.They firmly believe that you can make history.As for me, everyone can be greatness.Only you can be good for everything,and you can be improving every day.You can be great. Fist of all you can think the greatness is too smart.Today,researchers have
304	ke 2 years old kid. Chris Medin do not give his girl friends. He got to the American Idol to make money pay her medical fee. Even though he become a stars he also take good care of his girl.' We kind of make it a promise to get married'that was he side in a cover. That is his love in his mind. "Promise and responsibility ", so do I. I believe the love,I believe the love not just the cheating and …
305	the heart, experience a worldly changes in temperature. God also let us have thought, but did not tell us what love is! What is love? Love is a kind of can make people from frozen heart extricate temperature. There have been such a boy, sit to the side of the window close to the junk basket in the corner of the seat with him as let a person feel hate. Father's laid-off, mother and with others, ma…
306	ou tuck; difference when your exam, the mother would be counsel you patiently. All these acts reveal the existence of love. In addition to love, action, language passed some. When you're upset, others not interrupt you just to accompany you to the side, which is love; While others may be confused in mind, looking for someone to talk, do not regret to share with you, which is love. .
307	Our side has been going on love story,but some of the story is that we will never be able to forget.I never thought an unrelated people can give me so much care.She helped me I'll never forget. She was my high school at the same table.We sat together on the
308	source of carbon dioxide that causes global warming. Additionally, soaring ownership of cars puts tremendous pressure on the limited capacity of current transport system. There is a heavy urban traffic flow with frequent traffic jam. These harmful side effects of autos burden our society with unacceptable costs to human health, the environment, and our economy. So we must reverse this rising tren…
309	ing or pay less attention to what they are doing in class.But others maintain that students'evaluation of teacher is objective.And ,it is the most effective method to examine the teachers' teaching levels. As far as I concerned ,every coin has two side. On the one hand, students'evaluation of teachers is a feasible plan to measure a teacher'teaching level.On the other hand,it isn'the only way to …
310	as affected my life. I will give some example to show that how college has affected my life. First and for most, I think a most important thing is that I have to build up a stronger ability of self-control in my college life. Without parents at my side I must look after myself, no one tells me when to change my clothes, what to eat for meals. All those things must be decided by myself. Besides, I…
311	riends you have means how many books you have read. If your friends are kind of persons who just spending time with you, which can explain that you read few books and don't find the real sympathy. Nevertheless, if your friends always stand on your side and encourage you, which means you catch the spirit of sympathy, also means you have read a lot. No matter how fast the time flies, we can not giv…
312	t more money. It is undoubtedful that dishonesty can support us to get much money.But if we think twice after then, we might find that there will be less and less money you can earn.More dishonest things we do, more treasure could dispear from our side. To be fankly, being honest may not only be beneficial to others,but also ourseves.When we do business with others with a heart of honesty,althong…
313	than in the past, before we are committed to a real game . In fact , there are many diffeneces between now and past .From a hand , some changes is good foe us . On the other hand ,that have not well place .So we now responsibility is to keep good side, the change bad places
