# Supplementary material for: On English proverb variation from the perspective of linguistic creativity
Source: Front Psychol. 2023 Jul 5;14:1213649. doi: 10.3389/fpsyg.2023.1213649 (PMC10354510; doi:10.3389/fpsyg.2023.1213649)
Supplement: Supplementary file 2 [file Data_Sheet_2.xlsx]

## Sheet: Sheet1
列1	Left Context	Hit	Right Context	classification	列6	列7	列8	列9	列10	列11	列12	列13	列14	列15	列16	列17	列18	列19	列20	列21	列22	列23	列24	列25	列26	列27	列28	列29	列30	列31	列32	列33	列34	列35	列36	列37	列38	列39	列40	列41	列42	列43	列44	列45	列46	列47	列48	列49	列50
TECCL04924.txt	bus , train , airplane and while standing in line . But every	coin	has two sides .Electronic readers also have many disadvantages .	canonical use
TECCL01128.txt	injurer. As far as I am concerned ,just as every	coin	has two sides,it is true to the above	canonical use
TECCL01128.txt	about live,news,and so on .But ,just as every	coin	has two sides, microblogs might give rise to some	canonical use
TECCL04005.txt	jobs do college graduates want to take? Just as every	coin	have two sides,different people have different opinions.For	canonical use
TECCL06607.txt	you buy online is relatively cheap. However,just as every	coin	has two sides. Online shopping also has many disadvantages.	canonical use
TECCL07076.txt	to aware the disadvantages of online shopping.Just as every	coin	has two sides,shopping on the Interent also has	canonical use
TECCL07922.txt	stories at any time we like. However,just as every	coin	has two sides,digital products may also have a	canonical use
TECCL07517.txt	As every	coin	has two sides, society advances rapidly, which soars the	canonical use
TECCL03413.txt	people's life simpler and colorful than before. As every	coin	has two sides, online shopping also has its disadvantages.	canonical use
TECCL04940.txt	to carry on with a lumbersome paper book . As every	coin	has two sides,e-book also has demerits.Many	canonical use
TECCL09536.txt	a part-time job can lighten their burden. As every	coin	has two sides, there are still some disadvantages in	canonical use
TECCL03871.txt	and more money to handle other things. But as every	coin	has two sides, nobody can say that online shopping	canonical use
TECCL06596.txt	cost goods and there are many other discount. As every	coin	has two sides ,online shopping has some disadvantages as	canonical use
TECCL05258.txt	intends to select talents from the crowed.However,as every	coin	has two sides.This assessment system is only suitable	canonical use
TECCL07458.txt	through the cellphone, but also expend the knowledge. As every	coin	has two sides, there are also some disadvantages at	canonical use
TECCL02947.txt	use online shopping, which has many advantages. Nevertheless, as every	coin	has two sides, online shopping also has disadvantages. For	canonical use
TECCL00457.txt	think help others will be helped by others. As every	coin	has two sides.There are people that are against	canonical use
TECCL05030.txt	messages on their internet communication instrument at anywhere. But every	coin	has two sides, it is very convenient for us	canonical use
TECCL09441.txt	of things for us to select and buy.but every	coin	has two sides,there also has some bad factors	canonical use
TECCL07129.txt	can learn other country is cultures and customs. But every	coin	has two sides.To begin with ,this way will	canonical use
TECCL05992.txt	the university students have their own mobile devices. But every	coin	has two sides. One point is that mobile devices	canonical use
TECCL05524.txt	help each other and solve problems more easily, but every	coin	has two sides, the others think that learning in	canonical use
TECCL07451.txt	read text books.Besides, we can play games. But every	coin	has two sides.The negative aspects are also appear.	canonical use
TECCL07999.txt	convenient and popular communicative tool in modern life,but every	coin	has its two sides. To begin with ,as a	canonical use
TECCL07666.txt	you can find something different from your life. But every	coin	has two sides.Whereas,some others think that the	canonical use
TECCL04924.txt	bus , train , airplane and while standing in line . But every	coin	has two sides .Electronic readers also have many disadvantages .	canonical use
TECCL09464.txt	the news, the news has been old news. But every	coin	has two sides, include the internet on interpersonal communication.	canonical use
TECCL04892.txt	center is more expensive than on shopping online. But every	coin	has two sides.The quality online is not sure.	canonical use
TECCL03114.txt	likes of the customers who respond promptly online. But every	coin	has two sides. Online shopping has its disadvantages too.	canonical use
TECCL08578.txt	number of entertainment which make us relax ourselves. But every	coin	has two sides,the other students objected to them.	canonical use
TECCL04879.txt	SOHO lifestyle is becoming popular among young people. But every	coin	has two sides. On the one hand, if one	canonical use
TECCL07538.txt	we can also use it to call somebody. But every	coin	has two sides. Phones have advantages and disadvantages. Some	canonical use
TECCL08827.txt	may be wasted by waiting for other vehicles. But every	coin	has two sides.The negative aspects are also apparent.	canonical use
TECCL02421.txt	inform somebody immediately if you have urgent situation. However, every	coin	has two sides. While we are discussing the merits	canonical use
TECCL04314.txt	it is impossible to escape this current situation. However, every	coin	has two sides. Competition also has its advantages and	canonical use
TECCL03928.txt	been losing contact with for a long time. However, every	coin	has two sides. Some other people oppose. Although it	canonical use
TECCL09526.txt	a part-time job in their spare time. However, every	coin	has two sides. This trend also has its own	canonical use
TECCL09535.txt	can't be learned in the text books. However, every	coin	has two sides. There are disadvantages as well. Being	canonical use
TECCL04292.txt	find a honorable job in the fierce competition. However, every	coin	has two sides. So competition both have plus and	canonical use
TECCL03310.txt	workers with a long tired and boring day. However, every	coin	has two sides. Internet slang is an essential phenomenon	canonical use
TECCL04861.txt	speaking countries online can also improve our English . However, every	coin	has two sides. Making friends online also has its	canonical use
TECCL09263.txt	to take the advantages of that power fully. However, every	coin	has two sides, there are so many kinds of	canonical use
TECCL06586.txt	life and we can't live without it. However, every	coin	has two sides.As time goes by, people begin	canonical use
TECCL04936.txt	much money on buying paper books any more. However, every	coin	has two sides. Although there are so many advantages	canonical use
TECCL06589.txt	store online, which can save money for people. However, every	coin	has two sides. As we all know, the quality	canonical use
TECCL03649.txt	scenery as well as the fascinating historical sites. However, every	coin	has two sides. We cannot ignore that tourism has	canonical use
TECCL03445.txt	could have a quiet environment to do something. However, Every	coin	has two sides. Although you could study quietly, you	canonical use
TECCL07558.txt	in the cold or under the burning sun. However, every	coin	has two sides. More cars mean more pollution. As	canonical use
TECCL06446.txt	contributes to deepen the relationship of the two. However, every	coin	has two sides.Blog, of course, is the same	canonical use
TECCL07539.txt	and quickly.Just as a popular saying goes that every	coin	has two sides. Using phones gives teachers so much	canonical use
TECCL07545.txt	for you. Just as a popular saying goes that every	coin	has two sides, which use phones in class is	canonical use
TECCL07546.txt	to enjoy. Just as a popular saying goes that every	coin	has two sides. Many students are not allowed to	canonical use
TECCL07550.txt	digital dictionary. Just as a popular saying goes that every	coin	has two sides,it also has some drawbacks,too.	canonical use
TECCL02425.txt	the cell phones.It is a common saying that every	coin	has two sides. As for pros,cell phones have	canonical use
TECCL02774.txt	be the same influence. It goes with saying that every	coin	has two side. Square dancing no exception, put it	canonical use
TECCL01297.txt	development of Online Shopping. There is no doubt that every	coin	has two sides. Online Shopping indeed has some advantages.	canonical use
TECCL02696.txt	are obviously here.I still hold a faith that every	coin	have its two aspects and I don't contend	canonical use
TECCL06047.txt	the opposite side. There is a said going that every	coin	has two sides. So I think it's wise	canonical use
TECCL05182.txt	us in the society. What surprised us is that every	coin	has two sides. Taking the ideas into consideration, the	canonical use
TECCL06233.txt	more and more convenience.As we all know that every	coin	has two sides.On the other hand,if we	canonical use
TECCL05249.txt	as I am concerned,we need to remember that every	coin	has two sides.To begin with,there is a	canonical use
TECCL02084.txt	thought it wasn't practical to buy them. However,every	coin	have two sides,so does it.As far as	canonical use
TECCL06458.txt	bloggers who have the same interests with them. However,every	coin	has two sides,Blog also has some disadvantages.Firstly,	canonical use
TECCL07094.txt	costly goods by comparing with others. Of course,however,every	coin	has two sides,shopping online seems easy and quick.	canonical use
TECCL01944.txt	expand enrollment levels to meet the rising demand.However,every	coin	has two sides.On the one hand,more and	canonical use
TECCL04931.txt	it protects many trees from being cut down. However,every	coin	has two sides. E-book also has disadvantages. Firstly,	canonical use
TECCL05988.txt	Course we usually use it,chat two online.However,every	coin.	Has sides now some people can no longer imagine	canonical use
TECCL09945.txt	It makes the communication more direct and quick. However,every	coin	has two sides,many people have come to realize	canonical use
TECCL00706.txt	study you can watching movie make you relax. However,every	coin	has two sides.There is so much rubbish on	canonical use
TECCL00053.txt	helpful to employ in today's employment situation.However,every	coin	has both two sides.Some insist that it is	canonical use
TECCL02425.txt	quickly bring the victim the help he wants. However,every	coin	has two sides,while we are discussing the merits	canonical use
TECCL01054.txt	as a feasible method. Just as the saying goes, every	coin	has two sides, we ought to be aware of	canonical use
TECCL01256.txt	a small village. However, as the old saying goes, every	coin	has two sides. In my opinion, we should view	canonical use
TECCL03683.txt	he should do. Yet as the old saying goes, every	coin	has its two sides,.He also has an insufficiency	canonical use
TECCL04926.txt	or bookshop to read books. As the saying goes, every	coin	has two sides. Electronic reader also has some disadvantages.	canonical use
TECCL07055.txt	also expand their horizons. As an old saying goes, every	coin	has two sides. Engaging in temporary jobs has disadvantages	canonical use
TECCL07345.txt	to enrich their school life. As the proverb goes, every	coin	has its two sides. Teenagers are confronted with lots	canonical use
TECCL07468.txt	use mobile phones at school. As the say goes, every	coin	has two sides. Some students believe that phones bring	canonical use
TECCL02075.txt	into memory. However,just as the old saying goes,every	coin	has tow sides,and so does keeping a notebook.	canonical use
TECCL02092.txt	studying to the foreign.As the old saying goes,every	coin	has its advantages and disadvantages. We know,increasingly students	canonical use
TECCL02778.txt	it's disturbing troubles.But as the saying goes,every	coin	has two sides, we also have to aware the	canonical use
TECCL04767.txt	usual mind to regard it.As a saying goes,every	coin	has two sides.So university ranking is.We can	canonical use
TECCL04933.txt	common books cannot practise. As the old saying goes,every	coin	has two sides.Many people criticize e-books,they	canonical use
TECCL07122.txt	part of our life. However,as the saying goes,Every	coin	has two sides.We should look to the bad	canonical use
TECCL01723.txt	adults forbid their children play cellphone. In my opinion,every	coin	has two sides,we should use cellphone properly.And	canonical use
TECCL01837.txt	important role in our life.But in my opinion,every	coin	has two sides,the mobile phones aren't expection.	canonical use
TECCL04765.txt	theirhealth will get worse and worse. In my opinion,every	coin	has two sides.One side,weath can bring us	canonical use
TECCL07070.txt	clothes, shoes, trousers and so on. In my opinion,every	coin	has two sides. How can we harness the benefits	canonical use
TECCL07136.txt	agree with the whole thing.Well,in my opinion,every	coin	has two sides. On the one hand,a training	canonical use
TECCL02621.txt	It is not safety to pay online . After all, every	coin	has two sides .We should learn how to take	canonical use
TECCL07371.txt	is hard to say right or wrong. After all, every	coin	has two sides. It is true that taking part-	canonical use
TECCL03412.txt	goods and images on the Internet. All in all, every	coin	has two sides. Shopping online is really convenient, and,	canonical use
TECCL06720.txt	much is bad for their vision. All in all, every	coin	has two sides. However, comparing with positive effects, overuse	canonical use
TECCL06088.txt	t much money. As for as I am concerned, every	coin	has two sides,they have advantages but have disadvantages	canonical use
TECCL06640.txt	not think so. As far as I am concerned, every	coin	has two sides For one thing. We should see	canonical use
TECCL05367.txt	get good pay. As far as I'm concerned, every	coin	has two sides.First of all, not everyone can	canonical use
TECCL00684.txt	It is easy to remember an entertaining ad. Actually, every	coin	has two sides. Adbertising is without exception. But in	canonical use
TECCL03651.txt	everywhere. It's really harmful to enjoying sightseeing. Actually, every	coin	has two sides. As far as I'm concerned,	canonical use
TECCL08872.txt	last,I think we should get online correctly.Because every	coin	has two sides.	canonical use
TECCL05222.txt	of online shopping. It's hard to say, because every	coin	has two sides. At this time people should have	canonical use
TECCL04914.txt	Is it beneficial to us? As the saying goes:Every	coin	has two sides.On one hand, e-book makes	canonical use
TECCL07627.txt	are very bored. But just a popur saying goes:every	coin	has two sides.It's bad for our eyes	canonical use
TECCL05387.txt	As an old saying goes: every	coin	has two sides.It is obvious that music also	canonical use
TECCL06733.txt	As the saying goes: every	coin	has two sides. So this is the case with	canonical use
TECCL07766.txt	the bedroom have any pets?As we all know,every	coin	has tow sides,but in my opinion,college students	canonical use
TECCL08382.txt	all have a point.But as we all know,every	coin	has two sides.So in my opinion,on the	canonical use
TECCL07485.txt	with others in free time. As we all know, every	coin	has two sides, so does technological inventions.The original	canonical use
TECCL09623.txt	stations, TV stations and the Internet. As we know, every	coin	has two sides and shopping via media is no	canonical use
TECCL07230.txt	that can not be used for a long time.Every	coin	has two sides.So I think if we shop	canonical use
TECCL07234.txt	in terms of teenagers at school in modern time.Every	coin	has two sides,so we should know it differently.	canonical use
TECCL07115.txt	to have face-to-face communications. In a word,every	coin	has two sides.The Internet does good to our	canonical use
TECCL08281.txt	a good idea,isn't it? In a word,every	coin	has two sides,everything has advantages and disadvantages,too.	canonical use
TECCL05184.txt	Every	coin	has two sizes. So we should correctly treat fame.	canonical use
TECCL03917.txt	cheaters they cheat money from this way .From above Every	coin	has two sides , two ways both have advantage and	canonical use
TECCL03711.txt	that she was just unable to comfort an acquaintance. Every	coin	has two sides, and so as her. Being cold	canonical use
TECCL04309.txt	to the full, it is the same with adults. Every	coin	has two sides, if people can't get used	canonical use
TECCL07124.txt	many other opinions on one event. All in all ,every	coin	has its two sidea. So in my view there	canonical use
TECCL02955.txt	of control that is not needed . All in all,every	coin	has two sides,what we should do is to	canonical use
TECCL04225.txt	do not need to care exams and grades.And every	coin	has two faces.Since I have left home I	canonical use
TECCL05923.txt	nationality of them,marriage is a new life begin. Every	coin	has two sides.Some people think that marriage have	canonical use
TECCL04921.txt	we don't need spending much money on books. Every	coin	has two sides,it also has many bad effects.	canonical use
TECCL09561.txt	of homesick and add to our parents' financial burden. Every	coin	has two sides,so we can't totally neglect	canonical use
TECCL04893.txt	has become a fashion,especiallyamong the young people.But,every	coin	has two sides. On one hand,shopping on the	canonical use
TECCL09921.txt	relationship can lead a good beginning in the campus. Every	coin	has two sides, from other' point of view ,they	canonical use
TECCL06000.txt	can say that using mobile phone is perfect completely.Every	coin	has two sides. The most important thing is what	canonical use
TECCL09913.txt	the teachers' teaching levels. As far as I concerned ,every	coin	has two side. On the one hand, students'evaluation	canonical use
TECCL05925.txt	can reach them . As far as I am concerned , every	coin	has two sides,however, the mobile phone has more	canonical use
TECCL05495.txt	partner without themselves. As far as I am concerned,every	coin	has two sides.I think group cooperation have advantages	canonical use
TECCL09541.txt	application into an institute of higher learning. In conclusion, every	coin	has two sides and I can't deny that	canonical use
TECCL08646.txt	we spend too much time on it. Of course,every	coin	has two side.In my opinion , Internet is a	canonical use
TECCL07038.txt	convenient way to purchase goods-online shopping. Of course, every	coin	has two sides, it isn't an exception. When	canonical use
TECCL06451.txt	example,it is energetic in family,company,and department. Every	coin	has two sides.The disadvantage of Blog can't	canonical use
TECCL03917.txt	two sides , two ways both have advantage and disadvantage .Every	coin	has two sides . Different person has different thought.To	canonical use
TECCL05512.txt	group cooperative learning have some advantages and some disadvantages. Every	coin	has two sides,it's improve our team consciousness	canonical use
TECCL06007.txt	tourist. But this cures the symptoms, not the disease. Every	coin	has two sides, how should we deal with the	canonical use
TECCL04124.txt	did may bring some negative impact to the environment? Every	coin	has two sides, on the one hand, tourism could	canonical use
TECCL04937.txt	and easy to carry.You can take it everywhere. Every	coin	has two sides.E-book has disadvantages.First,The	canonical use
TECCL02715.txt	is not always better in every field they experience. Every	coin	has two sides, to be a leader we not	canonical use
TECCL05079.txt	the human life! However.just as the saying goes "every	coin	has its two sides".Both promote life level increases,	canonical use
TECCL06592.txt	choose for us. However, as a popular saying goes , every	coin	has two sides. The same as the online shopping.	canonical use
TECCL02950.txt	common every day. Just as the old saying goes"every	coin	has two sides",so we should make full use	canonical use
TECCL05179.txt	profound and more thoughtful.But,as the proverb goes'every	coin	has two sides',we will achieve nothing if we	canonical use
TECCL01621.txt	way of communication. However, just as the saying goes, " every	coin	has two sides." This phenomenon has aroused hot discussion.	canonical use
TECCL02122.txt	inscrease our enjoyment. Just as a popular saying goes,"every	coin	has two sides",mobile phone is no execption. To	canonical use
TECCL04705.txt	friends and deal with different problems. As saying goes: ' every	coin	has two sides. ' We should draw on the advantages	canonical use
TECCL04777.txt	we learn the ability. As an old saying goes:"Every	coin	has two sides." However,as far as I am	canonical use
TECCL07403.txt	to music when you tired. On the other hand, every	coin	has two sides. Sported movable telephones. In the classroom	canonical use
TECCL05998.txt	using mobile phone frequently does harm to our health.Every	coin	has two sides, positive ways are more than negative	canonical use
TECCL04932.txt	because papers and forest resources can be saved. Howerver, every	coin	has two sides. E-book still has lots of	canonical use
TECCL04117.txt	just because the noise made from the cars.However every	coin	have two sides.Limiting the use of private cars	canonical use
TECCL02426.txt	to our friends but also send voice messages . However , every	coin	has two sides , merits usually go hand in hand	canonical use
TECCL07537.txt	encounter some urgent problems, we can contact families immediately. Every	coin	has two sides. Using cellphone also has some disadvantages	canonical use
TECCL03639.txt	built. No doubt. It brings the local people income. Every	coin	has two sides. There are a lot of disadvantage	canonical use
TECCL07547.txt	kinds of functions. So it is an important invention. Every	coin	has two sides, and cellphones have some disadvantages. To	canonical use
TECCL04242.txt	and practice. However, just as a proverb puts it, every	coin	has two sides. One thing we have to pay	canonical use
TECCL03074.txt	shopping online,online shopping becoming a fashion.but just every	coin	has two saids,different people make different opinions about	canonical use
TECCL02957.txt	number to reduce air pollution. As we all know every	coin	has two sides . we should improve cars'advantage and	canonical use
TECCL04783.txt	we are the most important thing is to learn . Every	coin	has two sides . I think follow your heart, do	canonical use
TECCL07945.txt	problem of safe coming. In the opinion of mine,every	coin	has two sides.To start with,the vacatiion are	canonical use
TECCL09520.txt	the products with various colors and sizes you need. Every	coin	has two sides and online shopping is not an	canonical use
TECCL02946.txt	prefer shopping online,which becomes a fashion today. Nevertheless every	coin	has two sides,so we must take both advantages	canonical use
TECCL04818.txt	practical help to meet all types of need. Nevertheless,every	coin	has two sides,mobiles also constitute some potential problems	canonical use
TECCL03765.txt	to smooth the marketing in some deeper extent. Nonetheless,every	coin	has two sides.A large number of problems are	canonical use
TECCL09630.txt	people lives a more wealthy and faddy life. Nonethless, every	coin	has two sides, including the coin 'Family Planning'. The	canonical use
TECCL06235.txt	the help or questions the answer and so on.Every	coin	has two side,on the other hand, most people	canonical use
TECCL07553.txt	during class will trouble others, too. In my opinion every	coin	has two sides, the most important thing is how	canonical use
TECCL09532.txt	a growing tendency among university students. In my opinion, every	coin	has it's two sides, and I will discuss	canonical use
TECCL05791.txt	day , human will be hoisted by their own petard . Every	coin	has two sides, humans in get immediate interests, but	canonical use
TECCL03042.txt	do some jobs.That is a very common phenomenon. Every	coin	has two sides.Firstly,doing part-time jobs can	canonical use
TECCL07556.txt	less time than walk that going to some places. Every	coin	has two sides. Cars also have disadvantages. Such as	canonical use
TECCL05888.txt	than before, so online shopping will develop more quickly. Every	coin	has two sides, so Authority should set up more	canonical use
TECCL10000.txt	hand , many people think we should be well-read . Every	coin	has two sides . When reading occupies your lots of	canonical use
TECCL09571.txt	as if we are brothers, or sisters. In reality, every	coin	has two sides. We may have our own issues	canonical use
TECCL00874.txt	for students. In my opinion,there is famous saying,every	coin	has two sides.The oral test will let students	canonical use
TECCL05800.txt	to global warming. However, just like the proverb says: every	coin	has two sides. What the Global Warming brings is	canonical use
TECCL05397.txt	gala is a bit high. From where I stand,every	coin	has two sides.Though it costs a lot, there	canonical use
TECCL04897.txt	is fast and cheap than those in physical store. Every	coin	has two sides .Online shopping also has many problems.	canonical use
TECCL07120.txt	speak to their friends face to face. I think every	coin	has its two sides. We should keep the good	canonical use
TECCL07551.txt	Internert and so on. There are two sides to every	coin.	Phones also have disadvantages as well. Especially for students,	canonical use
TECCL08624.txt	after playing online so late. But,in my view,every	coin	has two sides.The internet has lots of advantage.	canonical use
TECCL09055.txt	to school. Here are some of my personal views. Every	coin	has two sides, so does bringing phones to school.	canonical use
TECCL07126.txt	young people.They communication with QQ ,MSN and Weixin.Every	coin	has two sides.The advantage is that we can	canonical use
TECCL01836.txt	and lighter weight is easy for take with. While every	coin	has two sides, mobile phone also has some negative	canonical use
TECCL06268.txt	floods of information can be supplied on Internet. While, every	coin	has tow sides and online shopping is no different.	canonical use
TECCL07419.txt	closed doors force us to exploit a new world. Every	coin	has two sides.Although closed doors can prevent us	canonical use
TECCL02777.txt	and promote a development of city culture. Just as a	coin	has its two sides,many people extremely offended the "	canonical use
TECCL05896.txt	high ambition but no real ability. But just as a	coin	has two sides, they are also good in many	canonical use
TECCL07085.txt	online shopping is cheeper than tradional shopping. Just as a	coin	has two sides,everything has two sides.Online shopping	canonical use
TECCL03639.txt	built. No doubt. It brings the local people income. Every	coin	has two sides. There are a lot of disadvantage	canonical use
TECCL03649.txt	scenery as well as the fascinating historical sites. However, every	coin	has two sides. We cannot ignore that tourism has	canonical use
TECCL02665.txt	the time.So,we must face with it. As a	coin	has two sides.People have different attitudes towards failure.	canonical use
TECCL09351.txt	phone is one of the efficient communication tools. As a	coin	has two sides, mobile phones also have advantages and	canonical use
TECCL01490.txt	advantages, but there are a lot of shortcomings. As a	coin	has two sides. Advantages: First, home "shopping", order without	canonical use
TECCL07540.txt	phone is one of the efficient communication tools. As a	coin	has two sides,mobile phones also have advantages and	canonical use
TECCL10040.txt	can release the pollution and so on. Just like a	coin	has two sides, everything also has their advantages and	canonical use
TECCL05822.txt	love a person. In my opinion,love is like a	coin	has two sides,there are positive and negative.If	canonical use
TECCL07297.txt	welcomed by young people.However,shopping online is like a	coin	of two sides.It has many advantages while it	canonical use
TECCL02611.txt	Like a	coin	has two sides, there is a positive aspect and	canonical use
TECCL03477.txt	the city or live in in the country.Like a	coin	have two faces ,live in the city or live	canonical use
TECCL08974.txt	s horizon and improve people's educational level. But each	coin	has two sides, there are also many problems, more	canonical use
TECCL09549.txt	convenience,making many things possible.But often things like a	coin	have two sides,at the same time to give	canonical use
TECCL04310.txt	but also develop out abilities to the full. However, a	coin	has two sides. Eventually they become negative because of	canonical use
TECCL08519.txt	Surfing the internet is considered to be relaxing. However, a	coin	has two sides. Some people believe that we aren'	canonical use
TECCL07587.txt	cheaper items that are attractive to most people. But a	coin	has two sides. Shopping on the internet also has	canonical use
TECCL01734.txt	a good workout,but also make them enjoy it.A	coin	has two sides, however, it brings noise to neighborhood,	canonical use
TECCL06486.txt	is more and more important in our daily life. A	coin	has two aspects, so as the Internet does. Firstly	canonical use
TECCL02868.txt	the sight is what I loss on surfing net. A	coin	has two sides.So we must pay much attention	canonical use
TECCL07466.txt	cellphones, you can know news at home and overseas. A	coin	has two sides. There are also some people disagreeing	canonical use
TECCL04222.txt	for me.But there is an old saying that a	coin	has tow sides.On the one hand,I have	canonical use
TECCL09358.txt	methane and so on. It is goes saying that :"A	coin	has two sides".Global warming have positive and negative	canonical use
TECCL07082.txt	Nowadays, online shopping is becoming very fashionable. But each	coin	has two sides. So it is with online shopping.	canonical use
TECCL04432.txt	daily life that we can't leave it. But each	coin	has two sides. We should make our use the	canonical use
TECCL05485.txt	s horizon and improve people's educational level. But each	coin	has two sides, there are also many problems, more	canonical use
TECCL03870.txt	more people like Online Shopping especially young people. But each	coin	has two sides.Some people think it brings some	canonical use
TECCL06185.txt	love has these features.It is so wonderful!But each	coin	has its two sides,there are aslo some bad	canonical use
TECCL08793.txt	our listening and speaking abilities should be improve. However,each	coin	has two sides.Some students were in favour of	canonical use
TECCL08626.txt	skill of listening and speaking should be improved. However,each	coin	has two sides.It goes without saying that some	canonical use
TECCL05886.txt	around us but don't know each other. However,each	coin	has two sides,So does the wechat.For instance,	canonical use
TECCL07096.txt	are the reasons why we like online shopping. However,each	coin	has two sides.So not all of the commodities	canonical use
TECCL07088.txt	we can compare the price with various shops. However,each	coin	has two sides,so it is with online shopping.	canonical use
TECCL07073.txt	can not think, no you can not buy. However, each	coin	has two sides.Online shopping is no exception. First,	canonical use
TECCL07074.txt	to get accustomed to shop on the Internet. However, each	coin	has two sides, so it is with going shopping	canonical use
TECCL07552.txt	can students solve problems in a short time. However, each	coin	has two sides, so some people frown on the	canonical use
TECCL03867.txt	abroad at a lower price. As the saying goes, each	coin	has two sides.There are also many people who	canonical use
TECCL03869.txt	negative sides of online shopping. As the saying goes, each	coin	has its two sides.	canonical use
TECCL07077.txt	popular among people of all ages these days.However each	coin	has two sides,so it is with this new	canonical use
TECCL07095.txt	s.Online shopping is extremely easy and useful. However each	coin	have two sides.Online shopping also have disadvantages.Some	canonical use
TECCL09523.txt	differ from person to person. It's acknowledged that each	coin	has two sides and college students' taking part-time	canonical use
TECCL02965.txt	our horizon. There is an old Chinese saying that each	coin	has two sides.Other people believe that reading is	canonical use
TECCL08184.txt	s useless for those who do not go abroad. Each	coin	has two sides.Both of the ideas has its	canonical use
TECCL07548.txt	if they are under a lot of pressure. As each	coin	has two sides. Someone thinks it does harm to	canonical use
TECCL07075.txt	we shouldn't be blind when shopping online.Because each	coin	has two sides.So it is with shopping online.	canonical use
TECCL04925.txt	However , e-books are helpful to protect the environment. Each	coin	has two sides, the disadvantages about e-books are	canonical use
TECCL01625.txt	your life and study. Just as a saying goes, "each	coin	has two sides." As far as I am concerned,	canonical use
TECCL04130.txt	simple images? No, I can't do believe it. ' Each	coin	has both sides. When the convenience of shopping online	canonical use
TECCL09140.txt	know the goods if it is ok. In opinion,each	coin	has two sides.More and more people will be	canonical use
TECCL00455.txt	many benefits, it does harm to the world sometimes. Each	coin	has two sides. It is said that the world	canonical use
TECCL07555.txt	or listen to some music which can relax themselves. Each	coin	has two sides. Some people against the idea, they	canonical use
TECCL01834.txt	life almost every time and every where you want. "Each	coin	has two sides ",mobile phones also do harm to	canonical use
TECCL05493.txt	As the	coin	has two sides.There are two sides to everything.	canonical use
TECCL02777.txt	for them to relaxed and practice themselves.however,as the	coin	has its two sides,the squace dancing always result	canonical use
TECCL03072.txt	collars are gradually going shopping in daily life. As the	coin	has two sides, it has two factors. On the	canonical use
TECCL09485.txt	the society,our life is getting better.However,like the	coin	has two sides.Enough attention must be paid to	canonical use
TECCL05921.txt	important role in our life.But in my opinion,every	coin	has two sides,the mobile phones aren't expection.	canonical use
TECCL06040.txt	share shought and excited things by the blog. However,the	coin	has two sides.so the blog is not avoid	canonical use
TECCL07145.txt	their Chinese language skills.On the flip side of the	coin	are those who argue that the country needs young	canonical use
TECCL08798.txt	high school students get online frequently is good. But one	coin	has two sides,some students hold nagtive attitude to	canonical use
TECCL07298.txt	an enjoyable experience to shopping on the internet.But one	coin	has two sides,online shopping also has some questions.	canonical use
TECCL09066.txt	friends.Most of all,we can relax ourselves. But one	coin	has two sids.In the other hand,some of	canonical use
TECCL03474.txt	concerned,both city and country have lots of advantages.One	coin	has two sides.City and country also have disadvantages.	canonical use
TECCL03140.txt	our abilities to adapt their environment. However, just as one	coin	has two sides, it has its disadvantages, if you	canonical use
TECCL02930.txt	get their company, such as drinking and working. However, one	coin	has two sides. The advantages of driving like that	canonical use
TECCL09158.txt	free.In regard to this matter,my point is one	coin	has two said-es. On the one hand,museum	canonical use
TECCL08232.txt	more people are buying cars.As we all know,one	coin	has two sides.The same way be true of	canonical use
TECCL00073.txt	s more, it is a fashion for young people. One	coin	has two sides. There are some disadvantages of online	canonical use
TECCL02743.txt	about these the affair. Just as the saying goes, ever	coin	has two sides. From this news we can easily	canonical use
TECCL02765.txt	will give you a little gift and so on. ever	coin	has two sides, although online shopping is convenient that	canonical use
TECCL09929.txt	teachers and students are complicated.It is said that ever	coin	has its two sides, teahers are someone who teacher	canonical use
TECCL05431.txt	TV talent shows. However, in my opinion, just as any	coin	has two sides, the question being discussed here is	canonical use
TECCL04908.txt	production of traditional books are decreasing step by step. Everying	coin	has two sides .E-books also have advantages and	canonical use
TECCL07799.txt	think highly of what they do on internet . However,evey	coin	has two sides .NRS can purificate internet environment and	canonical use
TECCL03114.txt	likes of the customers who respond promptly online. But every	coin	has two sides. Online shopping has its disadvantages too.	canonical use
TECCL03310.txt	workers with a long tired and boring day. However, every	coin	has two sides. Internet slang is an essential phenomenon	canonical use
TECCL03933.txt	companies to cooperate with other companies. As we all know,	coin	has two sides,so we should look on this	canonical use
TECCL07072.txt	purchases,the formality is so complicated. On one word,every	cion	has two sides.So we need try our best	canonical use
TECCL01841.txt	mobile phone plays a vital part in our life.Nonetheless,	everything has two sides,	the mobile phone is not an	non-canonical use
TECCL01845.txt	the risk of goods' damage,ect. In my opinion, as	everything has two sides,	we should treat the online shopping	non-canonical use
TECCL02652.txt	not what to do in their free time.In fact,	everything has two sides,	college life is no exception,the	non-canonical use
TECCL02768.txt	young,the male and the female. As we all know,	everything has two sides,	shopping online could be good or	non-canonical use
TECCL02948.txt	people's life more and more fashionable and convenient. While	everything has two sides,	people must be cautious of if	non-canonical use
TECCL07071.txt	to wait for your delivery to come. However,just as	everything has two sides,	online shopping also has many disadvantages.	non-canonical use
TECCL03925.txt	bo is very popular,so it is not very dangerous.	Everything has two sides,	as long as you use it	non-canonical use
TECCL05492.txt	cooperative learning is novel.Ang the traditional classroom form change.	Everything has two sides,	some people say that cooperative learning	non-canonical use
TECCL06180.txt	make friends, so cyber love become more and more generally .	Everything has two sides,	cyber love also has advantages and	non-canonical use
TECCL07296.txt	popular.It's a fashion for us to online shopping.	Everything has two sides,	so there are both advantages and	non-canonical use
TECCL01843.txt	we need,like shopping online ,surfing,playing games ,ect. However,	everything has two sides.	Apart from their advantages, their disadvantages	non-canonical use
TECCL02769.txt	shopping online is also unfavorable for us. In a word,	everything has two sides.	So we should think about it	non-canonical use
TECCL03761.txt	s absolutely convenient to buy things just at home. However,	everything has two sides.	To spend less money,we may	non-canonical use
TECCL04380.txt	choice , we had better compare their .because we all know ,	everything has two sides.	Firstly,The most obvious important characteristic	non-canonical use
TECCL04929.txt	paper and save natural resources. But,as we all know,	everything has two sides.	E-books also have some disadvantages.	non-canonical use
TECCL05231.txt	concerned, I claim to write blog is very convenient.Nevertheless	everything has two sides.	Through blog is good. There are	non-canonical use
TECCL07085.txt	than tradional shopping. Just as a coin has two sides,	everything has two sides.	Online shopping also has some disadvantages.	non-canonical use
TECCL07091.txt	shop online.Online shopping becomes more and more popular,however,	everything has two sides.	Therefore,it both have benefits and	non-canonical use
TECCL07791.txt	topic of studying abroad become so popular.In my view,	everything has two sides.	The advantage is that we can	non-canonical use
TECCL02557.txt	growth. They think online shopping is good for us. But	everything has two sides,	other people think online shopping is	non-canonical use
TECCL02947.txt	think twice and then make the decisions. All in all,	everything has two sides,	so we should pay more attention	non-canonical use
TECCL03807.txt	maybe not the same as your imagination. In a word,	everything has two sides,	which are good, or bad. Therefore,	non-canonical use
TECCL06257.txt	the price cheaper.Forth,the widest range of goods. But	everything has two sides,	online shopping is good, but also	non-canonical use
TECCL07544.txt	music by using it as a MP3. However, just as	everything has two sides,	the phone also has many disadvantages.	non-canonical use
TECCL03633.txt	these culture relics; it becomes a burden to our developing.	Everything has two sides,	tourism has its advantages and disadvantages.	non-canonical use
TECCL07231.txt	should put our hearts on studying, instead of the phone.	Everything has two sides,	including the phones. Let's go	non-canonical use
TECCL01073.txt	thing,but also is a bad thing. It just like	everything has two sides.	So I agree with it.	non-canonical use
TECCL02444.txt	our daily life. Nevertheless meanwhile, we should not ignore that	everything has two sides.	Only we make good use of	non-canonical use
TECCL01509.txt	have a journey because we have car, train and plane.	Everything has two sides.	Of course, there are both advantages	non-canonical use
TECCL01637.txt	working pressure. What's more, big cities of high consumption.	Everything has two sides.	As far as I am concerned,	non-canonical use
TECCL04080.txt	quality of the clothes on the Internet is too terrible.	Everything has two sides.	Although there are some defects, the	non-canonical use
TECCL05422.txt	Maybe some performers can't control themselves after becoming famous.	Everything has two sides.	We can't review it just	non-canonical use
TECCL09322.txt	that their spelling very bad.resulting in these resons follow.	Everything has two sides.	First.They aren't like study	non-canonical use
TECCL02400.txt	system maybe leak personal privacy. There is no distrust that	everything has two sides	which the network real-name system	non-canonical use
TECCL04860.txt	To them , time will be distributed reasonably and effetely .However,	everything has two sides	and it has both advantages and	non-canonical use
TECCL06627.txt	rapidly developing, society step is much swifter than before. Meantime,	everything has two sides	and credit card is not an	non-canonical use
TECCL07542.txt	it also does hurt on our eyes. In my opinion,	everything has two sides	and the cellphone is not an	non-canonical use
TECCL01726.txt		Everything has two sides	and the thing that beauty contests	non-canonical use
TECCL06452.txt	and speedily for people to obtain some latest news. However,"	everything has two sides"	also applies to the blog. Many	non-canonical use
TECCL06228.txt	have a lot of health problems .As the proverb says,"	Everything has two sides".	On the one hand,physical exercise	non-canonical use
TECCL02769.txt	shopping online is extremely good and convenient. Everybody knows that	everything has two sides---	good and bad. So we should	non-canonical use
TECCL04934.txt	parcel of our daily lives. As the old saying goes :"	Everything has two sides."	There are some disadvantages of using	non-canonical use
TECCL02167.txt	and technology GMF are more and more pervasive now. Every	thing has two sides.	Genetically engineered food production technology has	non-canonical use
TECCL06239.txt	social experience and learn about many people's character.Every	thing has two sides.	This way can make us seed	non-canonical use
TECCL09997.txt	mind and heart.Therefore,we should read selectively. However,every	thing has two sides.	There are plenty of people who	non-canonical use
TECCL04263.txt	same hobby with us. However, as the saying goes, every	thing has two sides.	The internet also cause many terrible	non-canonical use
TECCL07008.txt	people of the importance of protecting our environment. But every	thing has two sides.	A one-day government-led campaign	non-canonical use
[truncated: 5,000 more columns]
